# Supplementary material for: Combination of spectral index and transfer learning strategy for glyphosate-resistant cultivar identification
Source: Front Plant Sci. 2022 Aug 8;13:973745. doi: 10.3389/fpls.2022.973745 (PMC9393615; doi:10.3389/fpls.2022.973745)
Supplement: Supplementary file 1 [file Data_Sheet_2.xlsx]

## Sheet: Table S1
Table S1 The calculation formulas of spectral indices.
Spectral index	Abbreviation	Formula
Anthocyanin Reflectance Index	ARI
Chlorophyll Index	CI
Enhanced Vegetation Index	EVI
Green Normalization Difference Vegetation Index	GNDVI
Healthy Index	HI
Modified Simple Ratio	MSR
Normalized Difference Vegetation Index	NDVI
Nitrogen Reflectance Index	NRI
Optimized Soil Adjusted Vegetation Index	OSAVI
Photochemical Reflectance Index	PRI
Plant Scenescence Relectance Index	PSRI
Renormalized Difference Vegetation Index	RDVI
Simple Ration	SR
Transformed Chlorophyll Absorption in Reflectance Index	TCARI
Triangular Vegetaion Index	TVI
Red-edge Index	ZM

## Sheet: Table S2
Table S2 The information of the 24 transfer learning tasks.
Index	Transfer learning task	Source domain		Target domain
		Dataset	Number of samples (RT-ST)	Dataset	Number of samples (RT-ST)
1	Exp.1→Exp.2_2DAT	Exp.1	77-64	Exp.2_2DAT	21-18
2	Exp.1→Exp.2_4DAT	Exp.1	77-64	Exp.2_4DAT	21-18
3	Exp.1→Exp.2_6DAT	Exp.1	77-64	Exp.2_6DAT	21-16
4	Exp.1→Exp.2_8DAT	Exp.1	77-64	Exp.2_8DAT	21-3
5	Exp.1→Exp.3_2DAT	Exp.1	77-64	Exp.3_2DAT	24-24
6	Exp.1→Exp.3_4DAT	Exp.1	77-64	Exp.3_4DAT	12-12
7	Exp.1→Exp.3_6DAT	Exp.1	77-64	Exp.3_6DAT	12-8
8	Exp.1→Exp.3_8DAT	Exp.1	77-64	Exp.3_8DAT	24-11
9	Exp.2→Exp.1_2DAT	Exp.2	84-55	Exp.1_2DAT	17-19
10	Exp.2→Exp.1_4DAT	Exp.2	84-55	Exp.1_4DAT	21-8
11	Exp.2→Exp.1_6DAT	Exp.2	84-55	Exp.1_6DAT	21-16
12	Exp.2→Exp.1_8DAT	Exp.2	84-55	Exp.1_8DAT	18-11
13	Exp.2→Exp.3_2DAT	Exp.2	84-55	Exp.3_2DAT	24-24
14	Exp.2→Exp.3_4DAT	Exp.2	84-55	Exp.3_4DAT	12-12
15	Exp.2→Exp.3_6DAT	Exp.2	84-55	Exp.3_6DAT	12-8
16	Exp.2→Exp.3_8DAT	Exp.2	84-55	Exp.3_8DAT	24-11
17	Exp.3→Exp.1_2DAT	Exp.3	72-55	Exp.1_2DAT	17-19
18	Exp.3→Exp.1_4DAT	Exp.3	72-55	Exp.1_4DAT	21-8
19	Exp.3→Exp.1_6DAT	Exp.3	72-55	Exp.1_6DAT	21-16
20	Exp.3→Exp.1_8DAT	Exp.3	72-55	Exp.1_8DAT	18-11
21	Exp.3→Exp.2_2DAT	Exp.3	72-55	Exp.2_2DAT	21-18
22	Exp.3→Exp.2_4DAT	Exp.3	72-55	Exp.2_4DAT	21-18
23	Exp.3→Exp.2_6DAT	Exp.3	72-55	Exp.2_6DAT	21-16
24	Exp.3→Exp.2_8DAT	Exp.3	72-55	Exp.2_8DAT	21-3
DAT, days after glyphosate treatment. RT, resistant cultivar with glyphosate treated. ST, sensitive cultivar with glyphosate treated.

## Sheet: Table S3
Table S3 The descriptive statistics of 16 spectral indices at 2, 4, 6 and 8 days after treatment (DAT).
Experiement	Sampling time point	Group	Spectral index
			ARI				CI				EVI				GNDVI				HI				MSR				NDVI				NRI				OSAVI				PRI				PSRI				RDVI
Exp.1	2DAT	RT	-5.43154	±	1.02822	a	0.51356	±	0.02723	a	0.52281	±	0.04919	a	0.43878	±	0.02543	a	0.17979	±	0.02938	a	3.5283	±	0.15934	a	0.71688	±	0.03052	a	0.39152	±	0.03411	a	0.57391	±	0.03577	a	-0.09326	±	0.00918	a	-0.01265	±	0.00565	a	0.43529	±	0.03255
		RW	-5.17881	±	1.57985	a	0.5032	±	0.03944	a	0.52462	±	0.08629	a	0.42858	±	0.03419	a	0.17337	±	0.03167	a	3.45004	±	0.16956	a	0.70414	±	0.03079	a	0.37585	±	0.02664	a	0.5616	±	0.04796	a	-0.08095	±	0.01185	a	-0.02191	±	0.00622	a	0.42691	±	0.04654
		ST	-5.22094	±	1.30329	a	0.48816	±	0.04204	a	0.48274	±	0.06118	a	0.42284	±	0.03211	a	0.16374	±	0.03572	a	3.44672	±	0.13486	a	0.70201	±	0.02991	a	0.38294	±	0.02573	a	0.54959	±	0.03436	a	-0.09425	±	0.014	a	-0.00764	±	0.00855	a	0.41257	±	0.03347
		SW	-4.79267	±	1.02468	a	0.50465	±	0.02121	a	0.5543	±	0.04817	a	0.43481	±	0.01425	a	0.17498	±	0.03234	a	3.52555	±	0.11694	a	0.7181	±	0.0221	a	0.3902	±	0.03415	a	0.58432	±	0.02348	a	-0.07612	±	0.01715	a	-0.02028	±	0.00679	a	0.44748	±	0.02426
	4DAT	RT	-5.34227	±	1.23991	a	0.51024	±	0.03617	a	0.51411	±	0.05655	a	0.42792	±	0.02558	a	0.17809	±	0.03839	a	3.4854	±	0.16035	a	0.70714	±	0.0356	a	0.38436	±	0.03797	a	0.56099	±	0.04069	a	-0.08633	±	0.0073	a	-0.01885	±	0.00691	a	0.42398	±	0.03613
		RW	-5.64036	±	1.27149	a	0.50295	±	0.03667	a	0.51582	±	0.06132	a	0.41009	±	0.0241	a	0.19559	±	0.04238	a	3.4594	±	0.14852	a	0.70317	±	0.03236	a	0.39535	±	0.04029	a	0.55691	±	0.03974	a	-0.08474	±	0.01394	a	-0.02527	±	0.01293	a	0.42071	±	0.03594
		ST	-4.71075	±	2.27011	a	0.46655	±	0.0952	a	0.47835	±	0.06838	a	0.40109	±	0.06565	a	0.14484	±	0.09813	a	3.36538	±	0.27933	a	0.67619	±	0.07869	a	0.37037	±	0.06224	a	0.53338	±	0.06041	a	-0.09692	±	0.02407	a	-0.00911	±	0.02672	a	0.40193	±	0.04608
		SW	-5.03661	±	1.48723	a	0.46742	±	0.03975	a	0.44022	±	0.08405	a	0.39074	±	0.02462	a	0.16554	±	0.04496	a	3.31977	±	0.17351	a	0.67383	±	0.04011	a	0.3665	±	0.04954	a	0.50851	±	0.05879	a	-0.0793	±	0.01238	a	-0.02309	±	0.00857	a	0.37626	±	0.05252
	6DAT	RT	-5.4055	±	1.31737	b	0.49236	±	0.04407	a	0.47885	±	0.06516	a	0.41726	±	0.02832	a	0.16781	±	0.04115	a	3.426	±	0.17057	a	0.69404	±	0.04367	a	0.37758	±	0.04225	a	0.54001	±	0.04684	a	-0.0881	±	0.01148	a	-0.01388	±	0.01801	b	0.40352	±	0.04136
		RW	-5.81287	±	0.9644	b	0.48978	±	0.03038	a	0.46137	±	0.05904	a	0.40522	±	0.0232	a	0.18391	±	0.03211	a	3.40348	±	0.14633	a	0.68907	±	0.03184	a	0.38144	±	0.03982	a	0.52829	±	0.04191	ab	-0.08689	±	0.00885	a	-0.01855	±	0.00623	b	0.39228	±	0.03788
		ST	-3.14766	±	2.88903	a	0.38501	±	0.12207	b	0.40414	±	0.0857	a	0.34992	±	0.08285	b	0.07575	±	0.13832	b	3.10327	±	0.36516	b	0.60023	±	0.11474	b	0.32522	±	0.09704	a	0.47005	±	0.08436	b	-0.11955	±	0.0319	b	0.02185	±	0.04795	a	0.35325	±	0.0615
		SW	-4.67559	±	2.37386	ab	0.44994	±	0.1248	ab	0.46513	±	0.09381	a	0.38222	±	0.08364	ab	0.14375	±	0.11547	ab	3.34401	±	0.37633	ab	0.65986	±	0.11625	ab	0.37083	±	0.07483	a	0.51906	±	0.09115	ab	-0.0924	±	0.0179	a	-0.00373	±	0.04439	ab	0.39095	±	0.06826
	8DAT	RT	-5.73831	±	0.8512	b	0.49554	±	0.04472	a	0.46529	±	0.07896	a	0.41991	±	0.03276	a	0.17665	±	0.03196	a	3.47256	±	0.16805	a	0.70369	±	0.03771	a	0.38955	±	0.0323	a	0.53891	±	0.05512	a	-0.09169	±	0.01121	a	-0.01458	±	0.00492	b	0.40024	±	0.04962
		RW	-5.31536	±	1.14174	b	0.49428	±	0.03921	a	0.48651	±	0.07247	a	0.41707	±	0.02071	a	0.17631	±	0.04324	a	3.45232	±	0.18368	a	0.70048	±	0.03866	a	0.38669	±	0.05082	a	0.54647	±	0.05342	a	-0.08986	±	0.01011	a	-0.01722	±	0.00808	b	0.40923	±	0.0471
		ST	-1.89988	±	2.30447	a	0.31829	±	0.13883	b	0.36589	±	0.11795	b	0.28273	±	0.09124	b	0.0327	±	0.13869	b	2.91133	±	0.4018	b	0.52677	±	0.1545	b	0.30508	±	0.09697	b	0.42529	±	0.11821	b	-0.14019	±	0.03468	b	0.0676	±	0.08366	a	0.32487	±	0.08678
		SW	-5.34686	±	1.76432	b	0.48191	±	0.05213	a	0.47473	±	0.06726	a	0.40951	±	0.03139	a	0.17004	±	0.05451	a	3.43458	±	0.19009	a	0.69355	±	0.05238	a	0.38566	±	0.04792	a	0.53879	±	0.04904	a	-0.08906	±	0.00853	a	-0.01227	±	0.01706	b	0.40297	±	0.04234
Exp.2	2DAT	RT	-7.02224	±	1.47646	a	0.53637	±	0.0578	a	0.47537	±	0.07921	a	0.46059	±	0.04198	a	0.19008	±	0.04812	a	3.62131	±	0.23047	a	0.72566	±	0.05578	a	0.38531	±	0.05276	a	0.55095	±	0.06233	a	-0.08056	±	0.01136	a	-0.02191	±	0.01619	a	0.4072	±	0.05274
		RW	-8.15327	±	1.87322	a	0.55573	±	0.03179	a	0.47631	±	0.07034	a	0.46976	±	0.02834	a	0.21276	±	0.03178	a	3.66334	±	0.168	a	0.74027	±	0.02499	a	0.39445	±	0.03361	a	0.55449	±	0.04017	a	-0.07843	±	0.01323	a	-0.03122	±	0.00454	a	0.40808	±	0.03867
		ST	-6.99736	±	1.59914	a	0.53174	±	0.03904	a	0.45569	±	0.05759	a	0.45723	±	0.03369	a	0.191	±	0.03663	a	3.58983	±	0.18996	a	0.72619	±	0.03532	a	0.38455	±	0.04417	a	0.54194	±	0.04354	a	-0.08198	±	0.01341	a	-0.02349	±	0.00901	a	0.39712	±	0.03803
		SW	-7.67957	±	0.9742	a	0.55271	±	0.03979	a	0.47529	±	0.06833	a	0.46898	±	0.0394	a	0.20834	±	0.02962	a	3.65513	±	0.19476	a	0.73827	±	0.03202	a	0.39029	±	0.04122	a	0.55431	±	0.04886	a	-0.07761	±	0.01164	a	-0.02986	±	0.00581	a	0.40786	±	0.04328
	4DAT	RT	-9.45118	±	1.59529	b	0.54923	±	0.02708	a	0.33278	±	0.04154	c	0.51867	±	0.01846	a	0.14377	±	0.03146	a	3.72178	±	0.1491	a	0.74735	±	0.02475	a	0.36624	±	0.03446	a	0.48576	±	0.03786	a	-0.10206	±	0.01219	bc	0.00611	±	0.01117	a	0.34086	±	0.02848
		RW	-8.12229	±	2.35347	b	0.5598	±	0.03875	a	0.41081	±	0.06272	ab	0.50977	±	0.04128	a	0.15992	±	0.03221	a	3.72698	±	0.21008	a	0.74976	±	0.03736	a	0.37423	±	0.03745	a	0.53064	±	0.03744	a	-0.09184	±	0.01715	ab	-0.00778	±	0.01317	a	0.38128	±	0.03264
		ST	-7.91394	±	1.79665	b	0.53132	±	0.04419	a	0.35011	±	0.04442	bc	0.50075	±	0.03947	ab	0.13973	±	0.03087	a	3.63285	±	0.1796	a	0.73573	±	0.03635	a	0.36462	±	0.03324	a	0.49483	±	0.04018	a	-0.11181	±	0.01086	c	0.00826	±	0.00828	a	0.34975	±	0.03113
		SW	-5.46941	±	1.12919	a	0.51871	±	0.04051	a	0.44714	±	0.07559	a	0.46476	±	0.01893	b	0.14606	±	0.04552	a	3.52108	±	0.20479	a	0.70853	±	0.04369	a	0.35065	±	0.05666	a	0.5305	±	0.0573	a	-0.08067	±	0.0135	a	-0.01214	±	0.01225	a	0.38959	±	0.04941
	6DAT	RT	-6.6367	±	1.39229	b	0.54287	±	0.03462	a	0.4946	±	0.06895	a	0.47108	±	0.02659	a	0.17592	±	0.03301	a	3.5992	±	0.10597	a	0.71878	±	0.03473	a	0.36723	±	0.02946	a	0.55679	±	0.04171	a	-0.08502	±	0.01066	a	-0.01352	±	0.01746	b	0.4157	±	0.03973
		RW	-6.76192	±	1.24073	b	0.54763	±	0.04697	a	0.5156	±	0.06131	a	0.46731	±	0.02581	a	0.18953	±	0.05218	a	3.63172	±	0.165	a	0.72537	±	0.05402	a	0.38068	±	0.05043	a	0.56826	±	0.04751	a	-0.08301	±	0.01109	a	-0.01937	±	0.01958	b	0.42654	±	0.03904
		ST	-1.62089	±	2.59671	a	0.37866	±	0.11623	b	0.44922	±	0.10915	a	0.37306	±	0.05595	b	0.01993	±	0.16169	b	3.07255	±	0.31643	b	0.58889	±	0.11825	b	0.29311	±	0.10573	b	0.48092	±	0.09388	b	-0.13422	±	0.03668	b	0.0312	±	0.08426	a	0.37138	±	0.07104
		SW	-5.85255	±	1.2062	b	0.52205	±	0.03181	a	0.47273	±	0.04883	a	0.45515	±	0.02439	a	0.17236	±	0.04154	a	3.51481	±	0.13797	a	0.70834	±	0.03044	a	0.35954	±	0.04462	a	0.5418	±	0.03537	ab	-0.082	±	0.01192	a	-0.01719	±	0.01539	b	0.40127	±	0.03098
	8DAT	RT	-5.7143	±	1.13153	b	0.54385	±	0.0548	a	0.4936	±	0.068	a	0.49347	±	0.0314	a	0.14314	±	0.04743	a	3.58564	±	0.17672	a	0.71567	±	0.05615	a	0.33964	±	0.04513	a	0.56004	±	0.05573	a	-0.08671	±	0.0088	a	-0.00111	±	0.02349	b	0.41894	±	0.04626
		RW	-4.66096	±	1.44748	b	0.52158	±	0.06052	a	0.48817	±	0.06967	a	0.48622	±	0.03306	a	0.11139	±	0.05477	a	3.48039	±	0.20089	a	0.69062	±	0.05879	a	0.309	±	0.0493	a	0.54521	±	0.05672	a	-0.08386	±	0.01349	a	0.00563	±	0.02832	b	0.40957	±	0.04663
		ST	5.9297	±	2.34216	a	0.26049	±	0.05304	b	0.33137	±	0.06769	b	0.48455	±	0.01879	a	-0.27994	±	0.09002	b	2.7897	±	0.17953	b	0.49596	±	0.07803	b	0.05014	±	0.10198	b	0.40159	±	0.06557	b	-0.14356	±	0.00864	b	0.11605	±	0.07426	a	0.31054	±	0.05321
		SW	-5.49313	±	1.53847	b	0.52931	±	0.06873	a	0.45905	±	0.08113	ab	0.48612	±	0.03933	a	0.131	±	0.0563	a	3.52366	±	0.22241	a	0.70004	±	0.06898	a	0.32237	±	0.04891	a	0.53485	±	0.06715	a	-0.08297	±	0.01038	a	-0.00144	±	0.02715	b	0.3957	±	0.05531
Exp.3	2DAT	RT	-7.44764	±	1.34313	a	0.55424	±	0.02214	a	0.44807	±	0.06367	a	0.48866	±	0.03408	a	0.17514	±	0.02801	a	3.6775	±	0.1217	a	0.74316	±	0.01934	a	0.38037	±	0.03768	a	0.54665	±	0.03721	a	-0.08761	±	0.01359	a	-0.01441	±	0.0088	a	0.3991	±	0.03467
		RW	-6.95455	±	1.27541	a	0.54884	±	0.0375	a	0.46416	±	0.07655	a	0.4781	±	0.03055	a	0.17671	±	0.03538	a	3.62882	±	0.18869	a	0.73282	±	0.03636	a	0.37452	±	0.04583	a	0.54923	±	0.05353	a	-0.08234	±	0.01241	a	-0.01929	±	0.00655	a	0.40324	±	0.04727
		ST	-6.65768	±	1.24264	a	0.54308	±	0.02809	a	0.44418	±	0.06857	a	0.47987	±	0.02138	a	0.16549	±	0.03243	a	3.60603	±	0.16609	a	0.73204	±	0.02891	a	0.3676	±	0.04475	a	0.5391	±	0.04946	a	-0.0838	±	0.01377	a	-0.01654	±	0.00549	a	0.39356	±	0.04328
		SW	-6.20997	±	1.25263	a	0.53669	±	0.03482	a	0.45424	±	0.05618	a	0.47153	±	0.03081	a	0.16208	±	0.02848	a	3.56389	±	0.14519	a	0.7214	±	0.03108	a	0.35982	±	0.03858	a	0.53949	±	0.03848	a	-0.08059	±	0.01198	a	-0.01767	±	0.00841	a	0.3956	±	0.03404
	4DAT	RT	-6.43135	±	0.49245	a	0.5564	±	0.01638	a	0.47289	±	0.04661	a	0.49638	±	0.02809	a	0.1583	±	0.02029	a	3.69218	±	0.05926	a	0.74795	±	0.00924	a	0.37846	±	0.02567	a	0.56598	±	0.02296	a	-0.09186	±	0.00934	a	-0.00667	±	0.00693	a	0.41654	±	0.02339
		RW	-7.00534	±	0.94719	a	0.56374	±	0.01801	a	0.42824	±	0.04039	a	0.51927	±	0.02195	a	0.14949	±	0.02169	a	3.71166	±	0.07037	a	0.75189	±	0.01135	a	0.36085	±	0.03028	a	0.545	±	0.02683	a	-0.09112	±	0.00938	a	-0.00542	±	0.00376	a	0.39378	±	0.02419
		ST	-6.35868	±	0.7333	a	0.54995	±	0.02841	a	0.42681	±	0.05644	a	0.50686	±	0.03244	a	0.13799	±	0.01646	a	3.6469	±	0.10249	a	0.74194	±	0.01845	a	0.35554	±	0.02479	a	0.53993	±	0.04027	a	-0.09341	±	0.00849	a	-0.00187	±	0.00388	a	0.39148	±	0.03501
		SW	-7.18755	±	1.46295	a	0.56372	±	0.01737	a	0.41328	±	0.04877	a	0.52605	±	0.01961	a	0.14613	±	0.02238	a	3.70848	±	0.07056	a	0.75263	±	0.01024	a	0.35369	±	0.02418	a	0.53754	±	0.03247	a	-0.09033	±	0.00747	a	-0.00356	±	0.00266	a	0.38647	±	0.02867
	6DAT	RT	-5.08158	±	0.74232	b	0.55191	±	0.01586	a	0.51863	±	0.05611	a	0.49125	±	0.02071	a	0.14208	±	0.0205	a	3.57709	±	0.06393	a	0.72986	±	0.01016	a	0.34736	±	0.02418	a	0.57499	±	0.02877	a	-0.08044	±	0.01083	a	-0.01309	±	0.0038	b	0.43284	±	0.03051
		RW	-5.2823	±	0.69482	b	0.54443	±	0.04241	a	0.5048	±	0.04128	a	0.47986	±	0.03589	a	0.14886	±	0.02269	a	3.55328	±	0.11641	a	0.71597	±	0.05075	a	0.34478	±	0.02936	a	0.56134	±	0.04041	a	-0.08005	±	0.01045	a	-0.01399	±	0.0128	b	0.42043	±	0.0311
		ST	1.37316	±	2.77296	a	0.35549	±	0.14125	b	0.36968	±	0.09962	b	0.46093	±	0.07437	a	-0.11114	±	0.16048	b	3.06099	±	0.39218	b	0.57935	±	0.14047	b	0.19467	±	0.1051	b	0.44899	±	0.10317	b	-0.14448	±	0.03808	b	0.07228	±	0.0838	a	0.33571	±	0.07426
		SW	-5.67303	±	1.12901	b	0.54744	±	0.0315	a	0.48913	±	0.04464	a	0.48803	±	0.0266	a	0.15429	±	0.02125	a	3.61828	±	0.12695	a	0.73437	±	0.02251	a	0.3613	±	0.0228	a	0.5638	±	0.03175	a	-0.08088	±	0.00834	a	-0.01455	±	0.00479	b	0.41825	±	0.0282
	8DAT	RT	-7.03871	±	1.13559	b	0.56268	±	0.0258	a	0.38802	±	0.05092	a	0.54268	±	0.01417	a	0.12122	±	0.02412	a	3.7025	±	0.12514	a	0.74909	±	0.02158	a	0.33632	±	0.0293	a	0.5254	±	0.04239	a	-0.10135	±	0.01076	a	0.00982	±	0.00652	b	0.37505	±	0.03419
		RW	-8.31093	±	1.04128	b	0.57478	±	0.01962	a	0.37704	±	0.04073	a	0.54609	±	0.0171	a	0.13933	±	0.01754	a	3.761	±	0.1037	a	0.7605	±	0.01432	a	0.35168	±	0.02259	a	0.52193	±	0.03308	a	-0.10284	±	0.01027	a	0.00475	±	0.00392	b	0.37043	±	0.02655
		ST	12.3496	±	4.58649	a	0.21959	±	0.09613	b	0.23114	±	0.08251	b	0.57783	±	0.06114	a	-0.42242	±	0.14056	b	2.7064	±	0.26643	b	0.44781	±	0.13092	b	-0.11181	±	0.13651	b	0.33078	±	0.09834	b	-0.15083	±	0.0394	b	0.23196	±	0.1416	a	0.24136	±	0.07209
		SW	-7.17302	±	1.36782	b	0.57835	±	0.02124	a	0.38867	±	0.03655	a	0.5568	±	0.01927	a	0.12067	±	0.02249	a	3.7228	±	0.11319	a	0.75368	±	0.01786	a	0.32326	±	0.02835	a	0.52648	±	0.02958	a	-0.09462	±	0.00905	a	0.00461	±	0.00345	b	0.37515	±	0.02418
Values of spectral indices are presented as mean±standard deviation. DAT, days after glyphosate treatment. RT, resistant cultivar with glyphosate treated. ST, sensitive cultivar with glyphosate treated. RW, resistant cultivar with water sprayed. SW, sensitive cultivar with water sprayed. Letters highlight significant difference among four groups (P < 0.05) by the Holm-Bonferroni test.
[truncated: 17 more columns]

## Sheet: Table S4
Table S4 Confusion matrices of classification results.
Experiment		Testing set															Training set
	Time	2-8DAT			2DAT			4DAT			6DAT			8DAT			2-8DAT			2DAT			4DAT			6DAT			8DAT
	Group	ST	RT		ST	RT		ST	RT		ST	RT		ST	RT		ST	RT		ST	RT		ST	RT		ST	RT		ST	RT
Exp.1	ST	13	4		2	1		3	2		3	1		2	0		29	10		15	3		8	3		10	3		8	0	Predicted class
	RT	2	9		1	3		1	1		0	3		0	3		20	54		1	10		6	15		3	14		1	15
Exp.2	ST	10	0		1	2		2	1		4	0		1	0		25	5		9	4		11	1		11	0		1	0
	RT	4	13		4	0		2	2		0	3		1	2		16	66		4	15		3	17		1	18		0	19
Exp.3	ST	14	1		2	2		2	0		2	0		3	0		11	4		10	4		10	1		6	0		5	0
	RT	3	7		4	1		0	2		0	2		2	2		27	60		8	17		0	9		0	10		1	22
		True class
DAT, days after glyphosate treatment. RT, resistant cultivar with glyphosate treated. ST, sensitive cultivar with glyphosate treated.

## Sheet: Table S5
Table S5 Confusion matrices of support vector machine model for classification results on target domain.
Transfer learning task	Time	2DAT			4DAT			6DAT			8DAT
	Group	ST	RT		ST	RT		ST	RT		ST	RT
Exp.1 → Exp.2	ST	0	0		10	1		14	0		3	0	Predicted class
	RT	18	21		8	20		2	21		0	21
Exp.1 → Exp.3	ST	0	0		0	0		8	0		11	0
	RT	24	24		12	12		0	12		0	24
Exp.2 → Exp.1	ST	18	14		12	10		16	17		11	3
	RT	1	3		6	11		0	4		0	21
Exp.2 → Exp.3	ST	5	2		4	2		8	0		11	3
	RT	19	22		8	10		0	12		0	21
Exp.3 → Exp.1	ST	18	12		16	17		16	19		11	16
	RT	1	5		2	4		0	2		0	2
Exp.3 → Exp.2	ST	11	9		8	4		16	4		3	5
	RT	7	12		10	17		0	17		0	16
		True class
DAT, days after glyphosate treatment. RT, resistant cultivar with glyphosate treated. ST, sensitive cultivar with glyphosate treated.

## Sheet: Table S6
Table S6 Confusion matrices of transfer component analysis-based support vector machine models for classification results on target domain.
Transfer learning task	Time	2DAT			4DAT			6DAT			8DAT
	Group	ST	RT		ST	RT		ST	RT		ST	RT
Exp.2 → Exp.1	ST	5	5		5	4		9	4		11	0	Predicted class
	RT	14	12		13	17		7	17		0	24
Exp.3 → Exp.1	ST	4	5		4	4		8	3		8	0
	RT	15	12		14	17		8	18		3	18
Exp.3 → Exp.2	ST	1	0		0	0		14	0		3	1
	RT	17	21		18	21		2	21		0	20
		True class
DAT, days after glyphosate treatment. RT, resistant cultivar with glyphosate treated. ST, sensitive cultivar with glyphosate treated.

## Sheet: Table S7
Table S7 Confusion matrices of source domain updating-based support vector machine models for classification results on new target domain.
Transfer learning task	Time	Ratio a	0			0.1			0.2			0.3			0.4			0.5
		Group	ST	RT		ST	RT		ST	RT		ST	RT		ST	RT		ST	RT
Exp.2 → Exp.1	6DAT	ST	16	17		13	14		13	12		12	9		11	8		9	4	Predicted class
		RT	0	4		1	5		0	4		0	4		0	3		0	5
	8DAT	ST	11	3		11	0		11	0		10	0		9	0		9	0
		RT	0	21		0	20		0	17		0	14		0	12		0	8
Exp.3 → Exp.1	6DAT	ST	16	19		13	11		10	6		10	5		9	3		7	3
		RT	0	2		1	8		3	10		2	8		2	8		2	6
	8DAT	ST	11	16		9	10		8	7		7	5		7	4		7	4
		RT	0	2		0	7		0	8		0	8		0	6		0	3
			True class
a Source domain dataset update levels were set, namely 10%, 20%, 30%, 40%, and 50% of target domain. DAT, days after glyphosate treatment. RT, resistant cultivar with glyphosate treated. ST, sensitive cultivar with glyphosate treated.

## Sheet: Table S8
Table S8 Confusion matrices of transfer component analysis- and source domain updating-based support vector machine models for classification results on new target domain in transfer learning task (Exp.3→Exp.1).
Transfer learning task	Time		——			Transfer component analysis algorithm
		Ratio a	0			0			0.1			0.2			0.3			0.4			0.5
		Group	ST	RT		ST	RT		ST	RT		ST	RT		ST	RT		ST	RT		ST	RT
Exp.3 → Exp.1	6DAT	ST	16	19		8	3		8	4		8	3		7	0		7	0		6	0	Predicted class
		RT	0	2		8	18		6	15		5	13		5	13		4	11		3	9
	8DAT	ST	11	16		8	0		8	0		6	0		6	0		5	0		5	0
		RT	0	2		3	18		1	17		2	15		1	13		2	10		2	7
			True class
a Source domain dataset update levels were set, namely 10%, 20%, 30%, 40%, and 50% of target domain. DAT, days after glyphosate treatment. RT, resistant cultivar with glyphosate treated. ST, sensitive cultivar with glyphosate treated.

## Sheet: Table S9
Table S9 The original datasets of three experiments.
Experiment	Days after treatment	Group	ARI	CI	EVI	GNDVI	HI	MSR	NDVI	NRI	OSAVI	PRI	PSRI	RDVI	SR	TVI	ZM	TCARI/OSAVI
Experiment 1	2	RT	-3.8441	0.49592	0.58144	0.43973	0.1498	3.4903	0.71364	0.38482	0.59922	-0.09742	-0.0062712	0.46683	6.2763	20.816	2.4645	0.21994
	2	RT	-4.2898	0.53813	0.58233	0.48781	0.14197	3.6271	0.74172	0.37856	0.6148	-0.095469	-0.0057149	0.47546	6.9574	20.23	2.7388	0.18675
	2	RT	-5.8832	0.52736	0.53318	0.44892	0.19892	3.6417	0.74124	0.41834	0.59504	-0.088068	-0.0086325	0.45125	7.062	18.828	2.661	0.19666
	2	RT	-6.7359	0.54473	0.49852	0.45286	0.2042	3.5839	0.73109	0.3971	0.56924	-0.09926	-0.015752	0.42514	6.7589	16.764	2.773	0.15761
	2	RT	-6.9939	0.56478	0.58699	0.48152	0.22249	3.8227	0.76744	0.44061	0.62972	-0.10577	-0.014639	0.48206	8.0937	20.176	2.8995	0.17834
	2	RT	-6.3162	0.46634	0.3841	0.39911	0.16684	3.333	0.6787	0.36769	0.487	-0.084285	-0.013279	0.35202	5.5273	12.956	2.3271	0.18027
	2	RT	-4.87416	0.511908	0.50239	0.435141	0.159839	3.38731	0.687515	0.348254	0.547558	-0.0910568	-0.0155279	0.414398	5.81374	16.7905	2.60945	0.165483
	2	RT	-5.9755	0.53916	0.57905	0.46862	0.19997	3.7739	0.76318	0.43942	0.62523	-0.089965	-0.012865	0.47904	7.7799	20.515	2.7141	0.20514
	2	RT	-5.9048	0.51263	0.50966	0.42141	0.21128	3.5992	0.72752	0.42688	0.57331	-0.10602	-0.01768	0.43077	6.9169	17.83	2.5336	0.19602
	2	RT	-5.437	0.50162	0.5161	0.41782	0.2001	3.5405	0.72089	0.41472	0.57285	-0.088444	-0.015973	0.43334	6.5595	18.305	2.4971	0.20931
	2	RT	-5.8749	0.52905	0.53343	0.45835	0.18872	3.627	0.73753	0.40271	0.59043	-0.089258	-0.014937	0.44621	7.0028	18.347	2.6701	0.18425
	2	RT	-6.2265	0.52986	0.52556	0.43307	0.21148	3.5805	0.72726	0.41529	0.5813	-0.107	-0.015787	0.43967	6.7744	18.252	2.6602	0.182
	2	RT	-3.9883	0.47945	0.52513	0.40459	0.15514	3.2958	0.67382	0.34923	0.54966	-0.07423	-0.019306	0.42016	5.321	18.157	2.4055	0.20376
	2	RT	-4.4704	0.48874	0.55063	0.43263	0.14258	3.481	0.69901	0.38057	0.5793	-0.097472	0.0029608	0.44871	6.3118	19.765	2.4887	0.22486
	2	RT	-3.7883	0.47186	0.50086	0.4134	0.13071	3.2191	0.65924	0.322	0.53072	-0.078851	-0.018167	0.40312	4.9463	16.7	2.3578	0.18277
	2	RT	-6.1972	0.5071	0.49988	0.42118	0.20556	3.5158	0.7177	0.40937	0.5659	-0.093871	-0.014242	0.42458	6.4182	17.419	2.5288	0.19225
	2	RT	-5.536	0.52183	0.47846	0.44307	0.16682	3.4623	0.69951	0.36032	0.54525	-0.09893	-0.0091806	0.40721	6.2012	15.973	2.6747	0.16302
	2	RW	-2.3612	0.46088	0.57429	0.42174	0.10072	3.2741	0.67181	0.3278	0.56547	-0.075773	-0.01623	0.44275	5.2037	19.91	2.2953	0.23131
	2	RW	-5.6886	0.49871	0.51653	0.41204	0.20233	3.5156	0.71763	0.41539	0.57196	-0.087972	-0.016727	0.43242	6.4243	18.344	2.4768	0.20977
	2	RW	-4.9558	0.49216	0.48398	0.41189	0.16938	3.3818	0.69002	0.37203	0.54155	-0.092674	-0.018091	0.40606	5.7569	16.623	2.4375	0.18985
	2	RW	-5.2983	0.54707	0.60218	0.47071	0.1871	3.633	0.74067	0.3944	0.61725	-0.094337	-0.01716	0.47973	7.013	20.738	2.7889	0.18178
	2	RW	-7.8766	0.59414	0.56756	0.50966	0.22446	3.8413	0.77144	0.4133	0.61892	-0.093425	-0.022738	0.46761	8.1867	18.426	3.1972	0.1422
	2	RW	-7.2612	0.46283	0.30872	0.39796	0.16472	3.2866	0.66995	0.35368	0.44024	-0.07294	-0.016226	0.30778	5.2907	9.8842	2.3245	0.15322
	2	RW	-6.2689	0.50691	0.46726	0.4195	0.19161	3.4757	0.70821	0.39271	0.54114	-0.093541	-0.021204	0.40099	6.2356	15.823	2.5331	0.17849
	2	RW	-4.2392	0.47013	0.51637	0.39325	0.16952	3.3441	0.68329	0.37491	0.55061	-0.074903	-0.020569	0.41942	5.5647	18.137	2.3309	0.22067
	2	RW	-3.8489	0.48463	0.61553	0.4088	0.15598	3.3114	0.68165	0.35337	0.58143	-0.061319	-0.033034	0.45885	5.3647	21.28	2.4277	0.22547
	2	RW	-5.1013	0.52076	0.52917	0.43686	0.18404	3.4829	0.71084	0.3744	0.56736	-0.07643	-0.026713	0.42998	6.2609	17.822	2.6604	0.1807
	2	RW	-4.0669	0.497	0.58918	0.43197	0.15716	3.4039	0.70006	0.36238	0.58168	-0.067142	-0.032299	0.45037	5.8231	19.769	2.4968	0.20857
	2	ST	-4.5682	0.51145	0.5688	0.44879	0.16183	3.5169	0.72022	0.38367	0.59791	-0.089231	-0.0084838	0.46153	6.4002	20.116	2.5455	0.20125
	2	ST	-6.1954	0.53997	0.54113	0.45056	0.20984	3.6614	0.74411	0.42668	0.6022	-0.11026	-0.0068366	0.45675	7.1752	18.986	2.7069	0.18374
	2	ST	-4.6345	0.50311	0.56334	0.43541	0.16375	3.4448	0.70776	0.37672	0.58941	-0.085186	-0.0093572	0.4557	6.0262	20.001	2.5096	0.20325
	2	ST	-5.9933	0.53145	0.51094	0.45104	0.19096	3.6134	0.7281	0.40566	0.58097	-0.10972	-0.0025889	0.43699	6.9784	17.633	2.7117	0.18411
	2	ST	-5.0047	0.50901	0.49	0.44179	0.1611	3.4558	0.70576	0.36349	0.55559	-0.08761	-0.0088553	0.41688	6.1213	16.808	2.5763	0.17659
	2	ST	-4.5526	0.45099	0.42613	0.42789	0.11147	3.4094	0.68231	0.35691	0.51684	-0.098531	0.00056778	0.38112	6.0128	14.787	2.2937	0.20989
	2	ST	-5.4419	0.52211	0.50243	0.45568	0.17103	3.5069	0.71768	0.36902	0.56724	-0.08767	-0.006141	0.42769	6.361	17.228	2.6439	0.16967
	2	ST	-3.7305	0.45754	0.53913	0.39726	0.14264	3.2832	0.67523	0.36255	0.55669	-0.079405	-0.018786	0.42752	5.2347	18.852	2.2434	0.22832
	2	ST	-6.0124	0.49189	0.49236	0.41026	0.20342	3.5053	0.71723	0.41596	0.56162	-0.090316	-0.01127	0.4211	6.3515	17.458	2.4158	0.20354
	2	ST	-4.8247	0.50027	0.47874	0.42102	0.16689	3.4142	0.69768	0.37308	0.54562	-0.10038	-0.012074	0.40777	5.9055	16.464	2.4792	0.18162
	2	ST	-3.3711	0.45522	0.57118	0.39824	0.12996	3.2559	0.66677	0.34623	0.5636	-0.065455	-0.019566	0.44114	5.1253	20.257	2.2616	0.24146
	2	ST	-6.6075	0.49832	0.40348	0.42879	0.17547	3.4572	0.70444	0.38283	0.5121	-0.10223	-0.0058779	0.37083	6.1446	13.44	2.4801	0.16084
	2	ST	-4.202	0.47287	0.43673	0.41483	0.14615	3.3697	0.68662	0.35955	0.52019	-0.087782	-0.0085753	0.38371	5.7073	15.032	2.348	0.19065
	2	ST	-2.5848	0.34782	0.47439	0.31169	0.065777	3.1082	0.61312	0.37796	0.51442	-0.12636	0.021217	0.40132	4.5625	19.597	1.8296	0.39114
	2	ST	-8.2477	0.48937	0.34324	0.41299	0.19738	3.4434	0.70586	0.39764	0.47722	-0.10131	-0.010429	0.33687	6.0393	11.205	2.401	0.15161
	2	ST	-5.6278	0.49399	0.4645	0.41639	0.19676	3.5328	0.71902	0.41183	0.54923	-0.091958	-0.01498	0.40635	6.5243	16.178	2.4324	0.19623
	2	ST	-5.7679	0.49889	0.46549	0.44156	0.16994	3.5339	0.72505	0.39798	0.55534	-0.085652	-0.0088101	0.41014	6.4724	16.064	2.4664	0.18921
	2	ST	-6.5433	0.52099	0.49364	0.43981	0.20205	3.6233	0.73611	0.4252	0.57478	-0.1108	-0.0044279	0.4299	7.0018	17.334	2.5748	0.18462
	2	ST	-5.2875	0.47983	0.40637	0.42989	0.14462	3.3519	0.68515	0.34282	0.50122	-0.080864	-0.0099367	0.36555	5.602	13.482	2.4013	0.16533
	2	SW	-2.9207	0.47391	0.56081	0.4278	0.098275	3.2628	0.66772	0.31837	0.56045	-0.076625	-0.011404	0.43721	5.1606	19.385	2.3797	0.21217
	2	SW	-4.8481	0.53152	0.63108	0.45443	0.18394	3.5527	0.72675	0.38399	0.61916	-0.075526	-0.022788	0.48852	6.586	22.128	2.7095	0.20053
	2	SW	-6.5199	0.50674	0.49148	0.41652	0.217	3.5784	0.72527	0.43009	0.56489	-0.099389	-0.016062	0.42118	6.7552	17.167	2.5131	0.1975
	2	SW	-3.8959	0.48083	0.50663	0.42169	0.14457	3.3538	0.6822	0.34559	0.54561	-0.0742	-0.019345	0.41442	5.642	17.406	2.4124	0.19713
	2	SW	-4.3734	0.51084	0.59056	0.44362	0.16032	3.4836	0.71457	0.37644	0.59771	-0.085498	-0.017928	0.4644	6.2261	20.622	2.5674	0.20727
	2	SW	-4.014	0.48948	0.62155	0.42477	0.1709	3.537	0.72381	0.40203	0.61032	-0.051897	-0.028548	0.47767	6.5034	22.048	2.4404	0.25569
	2	SW	-4.6691	0.49955	0.57435	0.43207	0.17974	3.5553	0.72837	0.4014	0.59466	-0.049038	-0.031235	0.45476	6.5908	19.764	2.5039	0.22906
	2	SW	-5.444	0.49859	0.53033	0.41913	0.20843	3.6831	0.74014	0.44231	0.58409	-0.071728	-0.027649	0.4385	7.3761	18.446	2.4825	0.23231
	2	SW	-3.9494	0.48061	0.51327	0.42564	0.15859	3.536	0.7152	0.38661	0.5657	-0.057978	-0.023179	0.42602	6.5826	17.845	2.4042	0.22587
	2	SW	-5.3148	0.53021	0.59358	0.45021	0.19603	3.5658	0.73001	0.39587	0.608	-0.081658	-0.021632	0.47096	6.6415	20.602	2.6772	0.1926
	2	SW	-5.9986	0.53601	0.53934	0.45425	0.20217	3.6632	0.74315	0.41788	0.59657	-0.10475	-0.011056	0.45175	7.1986	18.72	2.6925	0.18289
	2	SW	-5.5641	0.51752	0.49861	0.44757	0.17981	3.5349	0.71995	0.38184	0.56473	-0.085163	-0.012495	0.42433	6.5308	17.169	2.6096	0.17814
	4	RT	-4.9104	0.52647	0.58274	0.44555	0.18266	3.5593	0.72965	0.39801	0.60197	-0.086783	-0.021383	0.46348	6.6037	20.217	2.6473	0.20039
	4	RT	-5.9643	0.53153	0.55303	0.43747	0.21103	3.6422	0.74239	0.42838	0.59807	-0.086083	-0.018771	0.45482	7.0592	19.468	2.6726	0.20254
	4	RT	-4.6178	0.5034	0.5151	0.41815	0.16274	3.3738	0.68717	0.3582	0.54998	-0.083558	-0.022349	0.41673	5.725	17.521	2.5512	0.18821
	4	RT	-3.4893	0.42891	0.46235	0.36152	0.1355	3.2078	0.64438	0.36004	0.51107	-0.096948	-0.013192	0.38645	4.9686	16.805	2.1326	0.23777
	4	RT	-6.1424	0.52639	0.53101	0.43329	0.20806	3.5587	0.72558	0.40587	0.57856	-0.079645	-0.020289	0.43793	6.6404	18.389	2.6711	0.18722
	4	RT	-6.3639	0.54736	0.53684	0.44366	0.20889	3.5556	0.72626	0.39451	0.57877	-0.087994	-0.026149	0.43738	6.607	18.056	2.8221	0.16874
	4	RT	-4.6075	0.53262	0.5914	0.45965	0.1685	3.5789	0.7319	0.38711	0.60551	-0.0839	-0.01817	0.46815	6.7174	20.425	2.705	0.19572
	4	RT	-6.3522	0.54141	0.54502	0.4512	0.21036	3.6838	0.74492	0.42229	0.59675	-0.084705	-0.018338	0.45165	7.3446	18.906	2.7629	0.18984
	4	RT	-4.6372	0.512	0.51974	0.42958	0.16047	3.3954	0.69329	0.35412	0.55478	-0.081175	-0.021821	0.42053	5.821	17.532	2.6067	0.18052
	4	RT	-6.5546	0.5768	0.59785	0.48236	0.21762	3.7347	0.75706	0.41196	0.62148	-0.093966	-0.02572	0.47732	7.5683	20.097	3.0441	0.16458
	4	RT	-7.0202	0.47311	0.3695	0.38287	0.18302	3.2555	0.66288	0.3554	0.46534	-0.070555	-0.030355	0.33448	5.1558	12.101	2.3803	0.16341
	4	RT	-3.90487	0.479665	0.461107	0.404928	0.136251	3.29382	0.660649	0.332512	0.514179	-0.0889585	-0.0145631	0.386336	5.38778	15.9036	2.43699	0.184368
	4	RT	-5.1453	0.48567	0.43867	0.42345	0.15773	3.3877	0.69505	0.36426	0.51882	-0.081897	-0.022192	0.38164	5.7555	14.683	2.4162	0.17788
	4	RT	-5.9887	0.51748	0.53069	0.43063	0.20291	3.6041	0.73332	0.42428	0.58541	-0.084408	-0.017626	0.44258	6.8839	18.731	2.595	0.20604
	4	RT	-4.5318	0.50969	0.51912	0.42207	0.1606	3.407	0.69342	0.36322	0.55563	-0.090218	-0.01935	0.42163	5.8915	17.819	2.582	0.19194
	4	RT	-6.7967	0.51803	0.43204	0.44049	0.18731	3.5043	0.71801	0.38494	0.52578	-0.086917	-0.025633	0.38206	6.3358	14.07	2.6108	0.15835
	4	RT	-6.3892	0.5146	0.54811	0.41459	0.22906	3.6635	0.74206	0.4579	0.59846	-0.088415	-0.019408	0.45464	7.2153	19.765	2.5626	0.22618
	4	RT	-4.9022	0.5241	0.54679	0.42927	0.17568	3.4781	0.70898	0.3807	0.57482	-0.094033	-0.020962	0.43988	6.2381	18.899	2.6659	0.19178
	4	RT	-2.1669	0.42413	0.47812	0.41193	0.055094	3.1804	0.62302	0.28647	0.50518	-0.074706	0.0023896	0.38446	4.913	15.981	2.2055	0.21612
	4	RT	-6.5597	0.53421	0.50679	0.44044	0.1998	3.6317	0.72349	0.41144	0.56958	-0.1038	-0.0099901	0.42803	7.1197	17.496	2.7553	0.18528
	4	RT	-5.1425	0.50748	0.53032	0.42328	0.1865	3.497	0.70656	0.38988	0.57065	-0.084277	-0.011974	0.43344	6.3764	18.405	2.5804	0.19982
	4	RW	-5.9543	0.53814	0.57372	0.44658	0.20882	3.5987	0.73598	0.4092	0.59897	-0.080335	-0.029289	0.45665	6.8134	19.386	2.7484	0.18875
	4	RW	-5.2348	0.48923	0.53364	0.37581	0.20514	3.3394	0.6848	0.39782	0.55121	-0.086985	-0.035979	0.41945	5.5226	18.437	2.4311	0.21212
	4	RW	-5.2134	0.51146	0.55071	0.41389	0.19473	3.46	0.70685	0.3915	0.5743	-0.076658	-0.026572	0.43856	6.1403	18.997	2.5953	0.20321
	4	RW	-3.0735	0.47687	0.52649	0.4307	0.11482	3.307	0.67594	0.32351	0.54568	-0.066088	-0.028774	0.4163	5.3779	17.491	2.408	0.20014
	4	RW	-7.2651	0.54802	0.57784	0.42085	0.25482	3.6698	0.74464	0.45889	0.60713	-0.10902	-0.026471	0.46459	7.2336	20.293	2.7708	0.19588
	4	RW	-6.9807	0.54819	0.54289	0.44469	0.22244	3.6239	0.73173	0.40806	0.58319	-0.080817	-0.030163	0.44218	7.052	18.353	2.8697	0.1744
	4	RW	-4.1229	0.41456	0.42857	0.35874	0.12995	3.2292	0.63034	0.35643	0.49171	-0.10036	0.021109	0.36792	5.1553	15.439	2.1172	0.22682
	4	RW	-7.712	0.507	0.44467	0.40109	0.22443	3.4672	0.71016	0.41032	0.52628	-0.081496	-0.027224	0.38607	6.1643	15.066	2.5437	0.17937
	4	RW	-4.5799	0.4601	0.43212	0.39843	0.14438	3.2983	0.67137	0.35698	0.5055	-0.08314	-0.014558	0.37331	5.3485	14.798	2.3012	0.20104
	4	RW	-6.1298	0.49801	0.51616	0.38573	0.22949	3.5298	0.71663	0.44289	0.57	-0.10013	-0.02342	0.42863	6.5277	18.469	2.4449	0.22093
	4	RW	-4.9058	0.51138	0.55255	0.42111	0.18178	3.4222	0.69708	0.37065	0.56862	-0.073542	-0.02832	0.43603	5.9684	18.861	2.6148	0.19453
	4	RW	-4.6922	0.51101	0.60358	0.42858	0.18242	3.5166	0.72111	0.40172	0.59721	-0.070694	-0.037579	0.46098	6.389	20.412	2.5716	0.21992
	4	RW	-7.4149	0.5442	0.53194	0.41761	0.25796	3.6953	0.74592	0.45955	0.58854	-0.11078	-0.025778	0.44382	7.4145	18.728	2.7461	0.19104
	4	RW	-4.9912	0.48956	0.51594	0.39777	0.18515	3.3707	0.68929	0.38059	0.54882	-0.076445	-0.026832	0.41653	5.6927	17.856	2.4522	0.2035
	4	RW	-5.0083	0.45629	0.37213	0.40073	0.14177	3.2185	0.65359	0.32386	0.46535	-0.066436	-0.029706	0.33409	4.9821	11.904	2.3063	0.16433
	4	RW	-6.0302	0.50626	0.51986	0.39477	0.22416	3.4869	0.71058	0.42144	0.56466	-0.097092	-0.028922	0.4258	6.2898	18.164	2.5119	0.20134
	4	RW	-6.5771	0.53986	0.54618	0.43443	0.2227	3.5763	0.72791	0.40761	0.58038	-0.080637	-0.031098	0.44115	6.7387	18.552	2.7852	0.18054
	4	ST	-3.1363	0.38257	0.52144	0.31174	0.12503	3.2015	0.64262	0.40774	0.53922	-0.10706	-0.0064421	0.42114	4.953	20.852	1.9351	0.36374
	4	ST	-7.5338	0.54419	0.48579	0.44106	0.22569	3.6677	0.7451	0.4354	0.57283	-0.11085	-0.013431	0.4239	7.2101	16.744	2.7465	0.17128
	4	ST	-5.5953	0.53213	0.54898	0.4414	0.19703	3.5702	0.72668	0.39832	0.58897	-0.084121	-0.019505	0.44836	6.7098	18.974	2.7135	0.18768
	4	ST	-5.7178	0.44648	0.39285	0.35688	0.18365	3.2495	0.66317	0.38503	0.4855	-0.08743	-0.025152	0.35042	5.1088	13.377	2.1962	0.19794
	4	ST	-5.0802	0.51002	0.51818	0.43216	0.17204	3.4666	0.70703	0.37539	0.56381	-0.081496	-0.018399	0.42657	6.1879	17.819	2.5845	0.18795
	4	ST	-4.2498	0.36658	0.36898	0.28348	0.14369	3.0641	0.61268	0.39138	0.45677	-0.11537	-0.0040014	0.33393	4.3017	14.066	1.8372	0.27293
	4	ST	-5.9576	0.52232	0.46746	0.44044	0.17361	3.4902	0.70825	0.37107	0.54217	-0.097253	-0.016706	0.40092	6.3335	15.595	2.6818	0.16551
	4	ST	-5.6905	0.52777	0.53387	0.44184	0.1939	3.569	0.72705	0.39858	0.58135	-0.083606	-0.017508	0.44082	6.696	18.495	2.6846	0.18799
	4	ST	-0.19177	0.19151	0.32325	0.22588	-0.12856	2.5785	0.414	0.2385	0.35434	-0.17655	0.096102	0.28415	2.5361	14.962	1.3514	0.5389
	4	ST	-6.3323	0.46483	0.40315	0.3752	0.19021	3.3663	0.68861	0.40449	0.50458	-0.087026	-0.015389	0.36541	5.668	14.099	2.2903	0.204
	4	ST	-4.1488	0.48813	0.49929	0.40296	0.1546	3.3494	0.68181	0.36438	0.54346	-0.093627	-0.017206	0.41025	5.6082	17.349	2.4375	0.20243
	4	ST	-5.8797	0.53729	0.55034	0.43608	0.21004	3.6187	0.73671	0.42397	0.59659	-0.10613	-0.014757	0.45556	6.9489	19.603	2.7093	0.19401
	4	ST	-3.73714	0.485967	0.509627	0.42603	0.132884	3.33353	0.680529	0.337399	0.545405	-0.0751045	-0.0156104	0.413594	5.51792	17.3812	2.45057	0.193452
	4	ST	-6.3936	0.54989	0.56507	0.44702	0.21567	3.6967	0.744	0.42951	0.60364	-0.10857	-0.018039	0.46157	7.4298	19.808	2.8199	0.19113
	4	ST	-4.6653	0.49395	0.50671	0.42136	0.16013	3.4066	0.69231	0.36477	0.55088	-0.078528	-0.017687	0.41629	5.9093	17.446	2.4937	0.19391
	4	ST	1.4345	0.31656	0.45851	0.46021	-0.098613	2.9762	0.58613	0.19452	0.47865	-0.071814	-0.0085579	0.36906	3.9383	14.333	1.6795	0.25058
	4	ST	-7.2048	0.53239	0.43655	0.44681	0.1946	3.581	0.72391	0.39491	0.53664	-0.10289	-0.013286	0.39032	6.8137	14.412	2.7255	0.15459
	4	ST	-4.7133	0.50538	0.52024	0.42906	0.1616	3.3911	0.69076	0.35135	0.55603	-0.077205	-0.018434	0.42246	5.816	17.712	2.5684	0.18241
	4	SW	-4.5075	0.43194	0.3628	0.38199	0.12612	3.1356	0.63427	0.31459	0.44466	-0.056018	-0.031371	0.32114	4.599	11.774	2.1735	0.17916
	4	SW	-6.4203	0.49889	0.40743	0.4205	0.18291	3.4404	0.70444	0.37899	0.50931	-0.084342	-0.024297	0.36675	6.0294	13.309	2.4997	0.16535
	4	SW	-3.6999	0.48424	0.54742	0.40974	0.14788	3.3186	0.67947	0.34971	0.56016	-0.072186	-0.021088	0.43137	5.4274	19.032	2.4266	0.21042
	4	SW	-3.428	0.39813	0.37175	0.34974	0.10773	3.0261	0.60303	0.29929	0.43935	-0.054431	-0.037012	0.31902	4.1343	12.311	2.0252	0.20797
	4	SW	-6.1833	0.5332	0.54424	0.43139	0.2159	3.6195	0.73067	0.42177	0.58721	-0.097327	-0.024152	0.4455	7.0166	18.871	2.7206	0.19268
	4	SW	-6.1061	0.48376	0.46533	0.39004	0.2059	3.4805	0.71007	0.42244	0.5435	-0.083063	-0.01946	0.40116	6.253	16.306	2.4	0.2144
	4	SW	-1.1272	0.37692	0.31106	0.37924	0.037128	3.0245	0.58887	0.2571	0.40732	-0.076887	0.0024515	0.29097	4.1923	10.181	1.9431	0.23913
	4	SW	-5.146	0.46526	0.52587	0.36679	0.21017	3.4664	0.70226	0.43775	0.56384	-0.082455	-0.026944	0.42902	6.2057	19.229	2.295	0.26037
	4	SW	-5.9306	0.50839	0.46372	0.40958	0.1965	3.4552	0.70148	0.38969	0.5329	-0.094321	-0.026671	0.39437	6.1538	15.735	2.5427	0.18026
	4	SW	-5.1636	0.46034	0.37196	0.40602	0.14387	3.2622	0.66604	0.34247	0.47441	-0.082757	-0.016742	0.34037	5.1695	12.116	2.3109	0.16353
	4	SW	-5.0765	0.4419	0.35662	0.37154	0.14396	3.1236	0.63059	0.31881	0.44671	-0.064372	-0.030897	0.3199	4.5504	11.531	2.2284	0.17107
	4	SW	-6.0233	0.47885	0.47094	0.37971	0.21404	3.4139	0.70025	0.41614	0.53817	-0.078315	-0.028149	0.39887	5.8829	16.385	2.3589	0.20943
	4	SW	-8.1505	0.45914	0.2638	0.38636	0.16572	3.2299	0.65661	0.34613	0.40121	-0.076143	-0.024002	0.2783	5.0347	8.3454	2.303	0.13996
	4	SW	-5.5092	0.51355	0.52864	0.41629	0.19733	3.5184	0.71551	0.4082	0.57556	-0.094937	-0.017332	0.43564	6.4512	18.574	2.5776	0.20266
	4	SW	-4.4471	0.46463	0.47958	0.37371	0.1715	3.2488	0.66418	0.36124	0.52341	-0.077518	-0.024497	0.39424	5.0968	16.901	2.2961	0.20996
	4	SW	-5.207	0.49968	0.5178	0.416	0.18604	3.4741	0.71285	0.40503	0.56814	-0.095847	-0.014516	0.43009	6.1738	18.272	2.4858	0.20593
	4	SW	-4.3173	0.4772	0.47852	0.4005	0.14793	3.2609	0.66482	0.33829	0.52407	-0.075037	-0.021088	0.39364	5.1664	16.353	2.3972	0.19072
	4	SW	-4.2156	0.4376	0.45639	0.34414	0.17917	3.2573	0.66357	0.38939	0.51331	-0.081397	-0.029769	0.38234	5.1542	16.412	2.1413	0.24406
	6	RT	-4.9418	0.46877	0.52194	0.39601	0.17437	3.4499	0.69923	0.40925	0.56463	-0.087641	-0.012379	0.42991	6.1223	18.785	2.3454	0.2534
	6	RT	-5.2192	0.46808	0.42127	0.39876	0.15592	3.3695	0.6751	0.37158	0.50601	-0.096922	-0.00594	0.37116	5.7788	14.382	2.358	0.19445
	6	RT	-5.4015	0.49695	0.50587	0.41078	0.18818	3.4786	0.70645	0.39788	0.55936	-0.081804	-0.015783	0.42132	6.2702	17.708	2.5034	0.20808
	6	RT	-4.3824	0.52267	0.59719	0.44776	0.16647	3.5446	0.72531	0.39398	0.61023	-0.10336	-0.010097	0.47553	6.5424	21.169	2.6269	0.20733
	6	RT	-7.2799	0.51866	0.46211	0.43151	0.21196	3.6086	0.729	0.4231	0.5536	-0.093151	-0.014994	0.40742	6.9679	15.827	2.6093	0.1789
	6	RT	-5.8973	0.52255	0.50315	0.44065	0.18185	3.4969	0.71429	0.37955	0.56136	-0.084029	-0.017696	0.42137	6.3221	17.085	2.6677	0.17605
	6	RT	-7.4496	0.55131	0.53318	0.45664	0.2348	3.7385	0.75746	0.4433	0.59613	-0.093957	-0.027514	0.44438	7.5907	17.733	2.8057	0.17465
	6	RT	-7.6039	0.48894	0.36848	0.40505	0.18072	3.3429	0.6834	0.36497	0.47492	-0.077716	-0.023166	0.34037	5.5611	12.041	2.456	0.15818
	6	RT	-4.9249	0.51931	0.50337	0.43636	0.15661	3.4156	0.6941	0.35277	0.54975	-0.092396	-0.015785	0.41402	5.9399	16.874	2.6635	0.17348
	6	RT	-6.6369	0.52168	0.53002	0.43729	0.21866	3.6941	0.75335	0.45582	0.59802	-0.1	-0.017125	0.44835	7.3129	18.549	2.5719	0.20423
	6	RT	-4.4139	0.44426	0.43111	0.38457	0.13561	3.2767	0.66705	0.36562	0.50762	-0.086635	-0.008609	0.37508	5.251	15.196	2.2082	0.22213
	6	RT	-4.6097	0.51139	0.5305	0.41723	0.17015	3.4296	0.69972	0.37891	0.56678	-0.097518	-0.015618	0.43123	5.991	18.509	2.5612	0.19954
	6	RT	-3.1474	0.36499	0.36522	0.35979	0.040093	3.0155	0.55133	0.26679	0.42746	-0.10058	0.060287	0.31772	4.316	12.333	2.0042	0.21881
	6	RT	-4.9997	0.44331	0.41665	0.37074	0.16028	3.2352	0.66125	0.36453	0.49217	-0.06891	-0.027231	0.35941	5.0323	14.073	2.2023	0.20745
	6	RT	-5.6156	0.54311	0.52475	0.45473	0.17579	3.534	0.7171	0.3731	0.57132	-0.097875	-0.017674	0.431	6.5444	17.507	2.813	0.16635
	6	RT	-7.4245	0.50764	0.38062	0.44268	0.1765	3.4443	0.70882	0.37097	0.49743	-0.083674	-0.016621	0.35556	6.0146	12.137	2.5628	0.14381
	6	RT	-3.7894	0.47105	0.53134	0.40127	0.1448	3.3191	0.67459	0.35804	0.55214	-0.076053	-0.018888	0.42349	5.463	18.567	2.3807	0.22371
	6	RT	-4.3981	0.52025	0.52917	0.44418	0.14281	3.3954	0.6913	0.33913	0.55963	-0.085342	-0.016799	0.42627	5.8339	17.686	2.6951	0.17239
	6	RT	-3.5242	0.43346	0.40139	0.39026	0.11156	3.1458	0.63848	0.3104	0.47326	-0.060227	-0.027285	0.34408	4.6333	12.988	2.1933	0.19093
	6	RT	-5.6223	0.49315	0.48953	0.39865	0.19716	3.4632	0.70575	0.41419	0.55305	-0.10257	-0.016397	0.41374	6.1669	17.274	2.4459	0.20682
	6	RT	-6.2332	0.52793	0.50908	0.43754	0.19969	3.548	0.72184	0.39533	0.56542	-0.079677	-0.026086	0.42247	6.6158	17.043	2.7061	0.17796
	6	RW	-6.0436	0.49937	0.4523	0.42619	0.17607	3.3949	0.69649	0.36849	0.52593	-0.080509	-0.02134	0.387	5.7885	14.776	2.5289	0.16705
	6	RW	-5.2503	0.45416	0.40074	0.3789	0.15199	3.2406	0.6503	0.34852	0.47948	-0.076362	-0.019187	0.34949	5.1343	13.374	2.3075	0.18789
	6	RW	-4.3079	0.46064	0.46918	0.38772	0.13542	3.26	0.64251	0.33688	0.50868	-0.091715	0.0021614	0.38525	5.2928	16.282	2.3663	0.20405
	6	RW	-4.8937	0.44109	0.3365	0.38602	0.13884	3.1378	0.63573	0.31579	0.43905	-0.074395	-0.026213	0.31148	4.6048	10.662	2.2232	0.15671
	6	RW	-5.5634	0.46801	0.44011	0.38552	0.18101	3.3611	0.67455	0.38101	0.51217	-0.078771	-0.018549	0.37832	5.7425	15.152	2.3654	0.2025
	6	RW	-5.632	0.49932	0.47061	0.41212	0.18155	3.4149	0.69091	0.37486	0.53389	-0.085186	-0.020271	0.39695	5.9674	15.942	2.5376	0.18159
	6	RW	-5.0105	0.44658	0.47033	0.36273	0.18547	3.3111	0.6719	0.40069	0.52715	-0.090523	-0.018995	0.39356	5.4196	16.569	2.2068	0.17766
	6	RW	-6.7723	0.47025	0.45449	0.36715	0.23187	3.4892	0.71159	0.45198	0.53817	-0.086522	-0.026301	0.3953	6.294	16.08	2.3071	0.22452
	6	RW	-7.4274	0.5384	0.49077	0.42429	0.23135	3.5901	0.72542	0.41875	0.56149	-0.10334	-0.022513	0.41752	6.8588	16.68	2.7679	0.16935
	6	RW	-6.111	0.50467	0.48919	0.42448	0.19615	3.4964	0.71628	0.40265	0.55444	-0.083818	-0.019218	0.41252	6.2888	16.542	2.5282	0.1888
	6	RW	-7.0579	0.51573	0.52086	0.41382	0.23111	3.6068	0.72502	0.43922	0.57722	-0.10212	-0.019682	0.43468	7.0043	18.203	2.597	0.19861
	6	RW	-6.8301	0.5456	0.54631	0.44599	0.22618	3.6618	0.74256	0.42308	0.5921	-0.086891	-0.02222	0.44977	7.2052	18.822	2.7939	0.18086
	6	RW	-7.0421	0.47992	0.34111	0.41287	0.16212	3.2649	0.66293	0.33239	0.45553	-0.078301	-0.014697	0.32214	5.2017	10.614	2.455	0.13776
	6	RW	-5.756	0.48669	0.42689	0.40683	0.16647	3.3254	0.67718	0.35477	0.5064	-0.082802	-0.015702	0.3715	5.4841	14.281	2.4603	0.17364
	6	RW	-4.1976	0.49454	0.50398	0.41081	0.14678	3.2999	0.6664	0.33904	0.53678	-0.090077	-0.015889	0.40767	5.3943	17.15	2.5213	0.1826
	6	RW	-5.6754	0.51085	0.52162	0.41922	0.19479	3.503	0.70984	0.40266	0.56845	-0.10172	-0.017925	0.43215	6.3989	18.336	2.563	0.19528
	6	RW	-5.2476	0.5105	0.50831	0.424	0.18933	3.5013	0.71462	0.39364	0.56396	-0.084073	-0.018849	0.42339	6.3492	17.513	2.5711	0.19399
	6	ST	-2.3413	0.30953	0.35512	0.25653	0.05992	2.8734	0.54427	0.34179	0.42679	-0.14537	0.037582	0.32163	3.5684	14.91	1.6728	0.33808
	6	ST	-1.3665	0.27604	0.35555	0.22577	0.0055341	2.7283	0.48067	0.30413	0.40519	-0.17715	0.064736	0.31881	3.0589	16.482	1.5673	0.3908
	6	ST	-0.16344	0.25809	0.33947	0.31928	-0.07949	2.7632	0.50351	0.24895	0.39992	-0.15083	0.040572	0.30095	3.1506	12.703	1.5122	0.32907
	6	ST	-4.4563	0.42354	0.43801	0.32988	0.16455	3.2046	0.64859	0.39266	0.50251	-0.10007	-0.015145	0.37489	4.927	16.267	2.0974	0.2551
	6	ST	-3.8274	0.47481	0.49232	0.39009	0.1466	3.2708	0.66553	0.35342	0.53377	-0.097377	-0.01318	0.40491	5.2228	17.377	2.3629	0.20703
	6	ST	-5.8884	0.49781	0.49018	0.40977	0.20179	3.5154	0.71872	0.41878	0.56114	-0.086781	-0.015639	0.41867	6.4107	17.271	2.4704	0.20633
	6	ST	-5.5829	0.53938	0.53376	0.4442	0.19042	3.5571	0.72532	0.39572	0.58707	-0.11155	-0.0064415	0.44633	6.6245	18.692	2.7388	0.17722
	6	ST	-7.3419	0.49417	0.40572	0.4076	0.19829	3.5086	0.70868	0.40821	0.5127	-0.10498	-0.019052	0.3701	6.4759	13.653	2.4794	0.17614
	6	ST	-5.2423	0.5072	0.52128	0.42324	0.18811	3.5306	0.719	0.40601	0.57565	-0.092309	-0.012725	0.43503	6.5082	18.381	2.5327	0.20432
	6	ST	3.1339	0.2221	0.31113	0.4706	-0.24233	2.7023	0.48295	0.066932	0.38324	-0.11608	0.093164	0.28891	2.9138	9.2868	1.4184	0.21713
	6	ST	-1.9245	0.39835	0.44544	0.35858	0.076361	3.034	0.60287	0.29459	0.48422	-0.089753	-0.0012788	0.36865	4.1826	16.096	2.0019	0.23382
	6	ST	0.8078	0.17245	0.27906	0.24997	-0.16452	2.5145	0.38253	0.18036	0.321	-0.16226	0.11636	0.25499	2.3256	12.373	1.3165	0.47343
	6	ST	-1.3209	0.22972	0.241	0.20718	-0.01109	2.6045	0.42424	0.26144	0.32231	-0.17563	0.10584	0.23699	2.6299	10.315	1.4329	0.31127
	6	ST	-3.7835	0.38646	0.40213	0.2943	0.15073	3.1041	0.62481	0.39018	0.47783	-0.10875	-0.0039738	0.35571	4.4669	15.753	1.9199	0.28419
	6	ST	-6.789	0.50496	0.41076	0.41904	0.18104	3.485	0.70949	0.39537	0.51697	-0.10993	-0.0089227	0.37572	6.282	14.088	2.5339	0.17909
	6	ST	-4.2759	0.46553	0.44537	0.39273	0.14615	3.2559	0.66246	0.34491	0.51046	-0.08401	-0.012279	0.3797	5.1538	15.418	2.3242	0.19245
	6	SW	-4.9775	0.52209	0.62158	0.43744	0.19923	3.6168	0.73953	0.42717	0.62383	-0.091995	-0.022181	0.4874	6.9071	22.162	2.5918	0.22424
	6	SW	-7.038	0.53948	0.54131	0.44421	0.23613	3.7533	0.75785	0.45334	0.60241	-0.088696	-0.021491	0.45324	7.6961	18.81	2.7216	0.19682
	6	SW	-6.5658	0.54296	0.49636	0.45051	0.19275	3.5539	0.71943	0.38161	0.56139	-0.1007	-0.016787	0.4198	6.6709	16.615	2.8242	0.15565
	6	SW	0.38953	0.18028	0.27305	0.21403	-0.11642	2.587	0.39597	0.22503	0.32443	-0.15098	0.12506	0.25131	2.6376	12.368	1.3504	0.58324
	6	SW	-2.9733	0.38464	0.339	0.33416	0.11627	3.1334	0.62469	0.34993	0.44479	-0.095416	-0.0074213	0.31955	4.6424	12.226	1.9224	0.24489
	6	SW	-4.6146	0.42425	0.48928	0.33572	0.18059	3.3345	0.66796	0.42152	0.53353	-0.087131	-0.015436	0.40708	5.6094	18.65	2.1095	0.29272
	6	SW	-5.3732	0.48386	0.45407	0.3998	0.16833	3.3527	0.67089	0.3631	0.51852	-0.09559	-0.011183	0.38751	5.6972	15.744	2.4503	0.18839
	6	SW	-0.061305	0.12696	0.31384	0.16105	-0.14475	2.5102	0.3708	0.23604	0.31906	-0.1052	0.091276	0.2568	2.3387	14.713	1.2132	0.87813
	6	SW	-8.3548	0.54858	0.5292	0.44338	0.26463	3.899	0.77944	0.49286	0.60607	-0.085188	-0.025787	0.45031	8.5188	18.293	2.7539	0.20178
	6	SW	-5.2328	0.50703	0.53572	0.40695	0.19417	3.4499	0.70245	0.39521	0.56701	-0.088231	-0.023258	0.4318	6.1047	18.629	2.541	0.2036
	6	SW	-4.7045	0.47728	0.4663	0.41878	0.16045	3.3919	0.69648	0.3733	0.53534	-0.082078	-0.018543	0.39714	5.7672	15.864	2.3552	0.19426
	6	SW	-6.8687	0.53791	0.56269	0.43372	0.24104	3.7476	0.75551	0.45973	0.61007	-0.08794	-0.021206	0.46337	7.6757	19.843	2.7031	0.20895
	6	SW	-4.8404	0.49962	0.48762	0.41094	0.16302	3.3519	0.68283	0.35636	0.53434	-0.087084	-0.023561	0.40169	5.6165	16.551	2.5164	0.18305
	6	SW	-2.5344	0.432	0.39935	0.41081	0.090346	3.1581	0.63753	0.28547	0.47399	-0.066514	-0.024569	0.34648	4.713	12.97	2.1624	0.1802
	6	SW	-5.861	0.48793	0.44514	0.39708	0.17587	3.2762	0.66606	0.3494	0.50865	-0.084548	-0.022786	0.37608	5.2603	14.791	2.4566	0.16555
	6	SW	-5.1986	0.50424	0.48753	0.41688	0.17831	3.3878	0.6903	0.36321	0.54158	-0.081125	-0.021886	0.40558	5.8009	16.539	2.5522	0.17778
	8	RT	-5.8517	0.55411	0.58623	0.47356	0.19393	3.6925	0.75126	0.41188	0.61903	-0.098337	-0.015362	0.47457	7.3156	20.092	2.8536	0.17787
	8	RT	-5.9166	0.53171	0.49296	0.44639	0.18178	3.5279	0.71628	0.38088	0.56019	-0.10104	-0.01332	0.41917	6.5099	16.746	2.722	0.16745
	8	RT	-6.4881	0.52556	0.5267	0.44588	0.20574	3.7085	0.74443	0.43339	0.59018	-0.088096	-0.014111	0.44411	7.5189	18.319	2.6531	0.19869
	8	RT	-3.8416	0.36364	0.30953	0.32649	0.087815	3.0183	0.58437	0.31612	0.40843	-0.092019	-0.0027849	0.29146	4.1952	10.725	1.91	0.23939
	8	RT	-6.5825	0.53798	0.56376	0.42791	0.22642	3.6135	0.73526	0.43292	0.59817	-0.10404	-0.021187	0.45735	6.9279	19.789	2.717	0.19575
	8	RT	-6.34332	0.493347	0.426838	0.40615	0.187234	3.42897	0.701055	0.391546	0.516659	-0.0831309	-0.0224441	0.376957	5.98038	14.4367	2.46748	0.182025
	8	RT	-6.7625	0.47548	0.31743	0.43064	0.1438	3.3521	0.68782	0.34515	0.4504	-0.075279	-0.015831	0.31584	5.5813	9.9479	2.3762	0.14412
	8	RT	-4.8822	0.44895	0.39963	0.37491	0.15411	3.2503	0.65941	0.36133	0.48548	-0.092448	-0.020277	0.35333	5.1397	13.582	2.2327	0.19642
	8	RT	-4.6254	0.49191	0.51462	0.41785	0.16698	3.4454	0.70382	0.38229	0.56052	-0.078094	-0.017911	0.424	6.0675	17.914	2.4684	0.21067
	8	RT	-5.6284	0.44288	0.34164	0.39984	0.14342	3.2871	0.6735	0.3584	0.46068	-0.074229	-0.016388	0.32625	5.2721	11.111	2.2033	0.17868
	8	RT	-5.7878	0.49448	0.49215	0.4047	0.19834	3.5125	0.71341	0.42125	0.55766	-0.10221	-0.014252	0.4176	6.4439	17.409	2.4314	0.21119
	8	RT	-6.0415	0.51078	0.47577	0.43661	0.18602	3.5773	0.72499	0.40685	0.55731	-0.088613	-0.011731	0.41231	6.7694	16.315	2.5963	0.19058
	8	RT	-6.8378	0.49959	0.45877	0.41257	0.21027	3.5637	0.71876	0.42731	0.54644	-0.10316	-0.012351	0.40282	6.7179	15.926	2.4881	0.19289
	8	RT	-5.4487	0.4959	0.4878	0.42561	0.17278	3.4718	0.69649	0.37825	0.54813	-0.086553	-0.013052	0.41098	6.2852	16.712	2.5369	0.19735
	8	RT	-5.5129	0.52268	0.51445	0.43968	0.18172	3.5732	0.72342	0.40299	0.57675	-0.11152	-0.0051431	0.43501	6.7461	17.983	2.6468	0.18933
	8	RT	-4.2962	0.4982	0.49444	0.43223	0.15186	3.4235	0.70029	0.36113	0.55143	-0.081084	-0.014831	0.4133	5.9511	16.801	2.509	0.18727
	8	RT	-6.1266	0.48508	0.45488	0.40441	0.19313	3.4754	0.70584	0.40748	0.53638	-0.085413	-0.017795	0.39605	6.2585	15.793	2.4169	0.20065
	8	RT	-6.3157	0.54741	0.51769	0.45289	0.19427	3.5841	0.72609	0.39269	0.57662	-0.10515	-0.013597	0.43316	6.7909	17.452	2.8348	0.16175
	8	RW	-5.3676	0.47123	0.44886	0.39267	0.17635	3.3625	0.68164	0.38303	0.52184	-0.085838	-0.018622	0.3861	5.6869	15.456	2.3592	0.19794
	8	RW	-3.8886	0.47138	0.4535	0.42068	0.12082	3.335	0.66423	0.33228	0.51627	-0.099506	0.0096849	0.38715	5.6163	15.47	2.4133	0.16656
	8	RW	-3.6773	0.39904	0.33815	0.37344	0.10203	3.101	0.6265	0.31279	0.43513	-0.070602	-0.019946	0.31114	4.439	10.994	2.008	0.19298
	8	RW	-5.4723	0.49448	0.53442	0.40368	0.21034	3.5579	0.7262	0.44075	0.58523	-0.093003	-0.019933	0.44325	6.6232	19.214	2.4412	0.23574
	8	RW	-6.3141	0.51981	0.46699	0.42616	0.19559	3.4832	0.70558	0.38442	0.5381	-0.097186	-0.023149	0.39907	6.3091	15.645	2.6564	0.16685
	8	RW	-6.339	0.5307	0.5455	0.44014	0.21776	3.6527	0.74782	0.43837	0.59825	-0.097715	-0.021849	0.45143	7.0757	18.811	2.6503	0.19496
	8	RW	-5.8791	0.51306	0.53433	0.42043	0.20854	3.5844	0.72958	0.42935	0.58579	-0.091695	-0.017104	0.44353	6.7797	18.913	2.5639	0.22492
	8	RW	-3.6879	0.47969	0.50718	0.39994	0.13557	3.2496	0.66257	0.33705	0.53657	-0.086059	-0.016129	0.40814	5.11	17.469	2.4085	0.19963
	8	RW	-4.3903	0.44598	0.32915	0.40831	0.11564	3.1811	0.64507	0.3051	0.44072	-0.076674	-0.014535	0.31182	4.8111	10.301	2.2488	0.15079
	8	RW	-5.773	0.49845	0.527	0.40971	0.2095	3.5513	0.72218	0.43012	0.57739	-0.086947	-0.021619	0.43682	6.6289	18.597	2.4904	0.21846
	8	RW	-5.3966	0.5316	0.52158	0.44641	0.17053	3.4823	0.70497	0.36295	0.56261	-0.093818	-0.018286	0.42657	6.2899	17.449	2.7779	0.16793
	8	RW	-5.3229	0.50027	0.53171	0.4193	0.18795	3.5388	0.72286	0.4177	0.58006	-0.088704	-0.018807	0.43828	6.5259	18.677	2.4921	0.21791
	8	RW	-7.7812	0.55057	0.54744	0.43967	0.24555	3.7493	0.75377	0.45849	0.60331	-0.11017	-0.020242	0.45519	7.7223	18.991	2.7982	0.18633
	8	RW	-5.1251	0.51361	0.52531	0.43845	0.17224	3.5034	0.71374	0.38132	0.5693	-0.080178	-0.020605	0.43079	6.3756	17.894	2.6147	0.19078
	8	ST	1.4449	0.1077	0.17481	0.19524	-0.2351	2.3459	0.27288	0.12453	0.22894	-0.19385	0.24216	0.18148	1.8539	8.7256	1.1773	0.43391
	8	ST	-4.7904	0.46207	0.45257	0.36177	0.17797	3.3227	0.68029	0.40685	0.52881	-0.12111	-0.0039075	0.39397	5.4485	16.666	2.2446	0.22242
	8	ST	0.17937	0.24567	0.30241	0.25279	-0.064372	2.6919	0.45815	0.25207	0.37042	-0.17995	0.094469	0.28404	2.951	13.405	1.4982	0.39073
	8	ST	-1.1435	0.2298	0.29545	0.18333	-0.002886	2.6262	0.43284	0.28853	0.36235	-0.1662	0.11573	0.28373	2.711	15.07	1.4265	0.42989
	8	ST	-2.5838	0.39488	0.44272	0.33285	0.1025	3.0981	0.61878	0.35193	0.49844	-0.11565	0.011975	0.37967	4.4622	17.204	1.9736	0.2716
	8	ST	-0.89169	0.21381	0.3115	0.17891	-0.01597	2.6073	0.42762	0.27997	0.35765	-0.14524	0.082039	0.27981	2.6326	14.921	1.3937	0.46665
	8	ST	-4.3495	0.47633	0.47685	0.41124	0.15128	3.4288	0.70112	0.38835	0.54727	-0.09599	-0.0023275	0.41046	5.9766	17.09	2.3492	0.21317
	8	ST	1.167	0.14966	0.1972	0.20638	-0.14379	2.4328	0.32168	0.15241	0.25685	-0.16709	0.17429	0.19394	2.1232	8.6431	1.2605	0.44117
	8	ST	-1.3758	0.29154	0.37004	0.23221	0.057164	2.817	0.52538	0.3334	0.43189	-0.14647	0.043627	0.33267	3.3453	16.709	1.582	0.38417
	8	ST	-4.5897	0.48398	0.50973	0.41202	0.16696	3.4208	0.69701	0.38365	0.5596	-0.085948	-0.010064	0.4243	5.9531	18.026	2.4203	0.21245
	8	ST	-3.9656	0.44577	0.49148	0.34334	0.16598	3.2331	0.65873	0.39424	0.53592	-0.12461	-0.004432	0.40948	5.0348	18.68	2.1608	0.24631
	8	SW	-5.1671	0.50434	0.55382	0.42877	0.19146	3.5662	0.72942	0.41709	0.59239	-0.083599	-0.020772	0.45176	6.6516	19.51	2.4948	0.21535
	8	SW	-5.8589	0.507	0.54649	0.40562	0.22215	3.5705	0.72794	0.44204	0.58916	-0.099942	-0.021414	0.44834	6.6983	19.533	2.4942	0.22017
	8	SW	-5.3675	0.48934	0.5121	0.40372	0.19655	3.4801	0.71368	0.41413	0.56838	-0.082359	-0.018676	0.4279	6.215	18.098	2.4252	0.21831
	8	SW	-5.2825	0.4976	0.50591	0.42782	0.18486	3.5175	0.7213	0.40329	0.56516	-0.080962	-0.021964	0.42373	6.3959	17.48	2.4609	0.20064
	8	SW	-8.0663	0.49991	0.38744	0.41522	0.19543	3.4362	0.69999	0.38798	0.4964	-0.090394	-0.020193	0.35576	6.049	12.61	2.5207	0.15903
	8	SW	-5.8517	0.52552	0.52013	0.43835	0.19792	3.5402	0.72482	0.39859	0.57631	-0.085162	-0.018351	0.43393	6.5199	17.844	2.6567	0.18141
	8	SW	-7.5607	0.48355	0.36488	0.41961	0.18956	3.4205	0.7055	0.39053	0.48727	-0.080704	-0.021725	0.34502	5.884	11.663	2.3827	0.15705
	8	SW	-6.2952	0.51237	0.51038	0.4224	0.21473	3.6275	0.7371	0.43705	0.57816	-0.088509	-0.019781	0.43201	7.0124	17.858	2.5479	0.2056
	8	SW	-4.8465	0.50774	0.48267	0.42266	0.16672	3.4309	0.69468	0.36659	0.54489	-0.095692	-0.016471	0.40689	6.0457	16.456	2.5586	0.17929
	8	SW	-2.6661	0.35964	0.48788	0.33527	0.062402	3.2062	0.59943	0.35639	0.50743	-0.10327	0.035273	0.39755	5.2229	18.965	1.9605	0.40953
	8	SW	-6.7782	0.5172	0.4798	0.42336	0.21468	3.5885	0.7281	0.42495	0.55676	-0.097435	-0.021066	0.41201	6.8328	16.392	2.5814	0.18332
	8	SW	-5.2543	0.51139	0.51071	0.42721	0.19036	3.536	0.72157	0.40388	0.57159	-0.086101	-0.017194	0.42861	6.512	17.734	2.561	0.19859
	8	SW	-6.6709	0.46286	0.33434	0.40796	0.15516	3.3131	0.67763	0.35289	0.45642	-0.073289	-0.018104	0.32327	5.4068	10.853	2.2954	0.15837
	8	SW	-6.707	0.53892	0.53975	0.43435	0.22683	3.6502	0.74178	0.4362	0.59252	-0.10353	-0.019375	0.44747	7.1207	18.781	2.7156	0.19012
	8	SW	-4.2881	0.49714	0.4875	0.43945	0.1418	3.4559	0.69802	0.35707	0.54787	-0.090613	-0.0067066	0.41247	6.171	16.784	2.5242	0.18169
	8	SW	-1.4165	0.38465	0.47141	0.36524	0.043535	3.0189	0.57955	0.27116	0.48487	-0.089157	0.027969	0.37798	4.1966	17.06	2.0191	0.1171
	8	SW	-2.8191	0.39328	0.37516	0.34461	0.096605	3.0294	0.5898	0.29641	0.44386	-0.083244	-0.010061	0.32572	4.2232	12.822	2.0229	0.21239
Experiment 2	2	RT	-7.8966	0.60223	0.56785	0.52042	0.21757	3.875	0.77746	0.40587	0.61923	-0.075569	-0.026013	0.46678	8.3599	18.393	3.292	0.14241
	2	RT	-7.0843	0.56142	0.51405	0.47494	0.20476	3.7436	0.75222	0.40989	0.58228	-0.092846	-0.023697	0.43493	7.7055	17.185	2.9328	0.16083
	2	RT	-6.8372	0.54255	0.55357	0.44616	0.23187	3.7732	0.76016	0.45076	0.60612	-0.0799	-0.024786	0.45709	7.8105	19.222	2.7545	0.2025
	2	RT	-7.2365	0.53863	0.38041	0.48502	0.16549	3.5234	0.72262	0.34157	0.49988	-0.071966	-0.02668	0.35536	6.4289	11.556	2.8073	0.12042
	2	RT	-7.3098	0.56341	0.53694	0.48289	0.21717	3.8436	0.76552	0.42818	0.60117	-0.078639	-0.021423	0.45027	8.296	18.027	2.9544	0.17173
	2	RT	-7.4229	0.56646	0.52605	0.47256	0.2157	3.783	0.75968	0.42551	0.59243	-0.095377	-0.025409	0.44226	7.8977	17.607	2.9937	0.16922
	2	RT	-5.7279	0.47871	0.38524	0.41299	0.1651	3.2562	0.66707	0.32601	0.47434	-0.051894	-0.048469	0.33911	5.1233	11.864	2.4173	0.14974
	2	RT	-6.2353	0.55682	0.51331	0.4785	0.1839	3.6154	0.73505	0.37196	0.57401	-0.087973	-0.020053	0.42917	6.9468	16.902	2.903	0.14921
	2	RT	-6.8867	0.55054	0.52677	0.46241	0.2118	3.717	0.75203	0.41898	0.58958	-0.080562	-0.02015	0.44125	7.5	17.856	2.8435	0.17752
	2	RT	-9.039	0.59472	0.51483	0.50065	0.23034	3.7914	0.76359	0.40386	0.58627	-0.072807	-0.036744	0.43245	7.9079	16.096	3.2622	0.13275
	2	RT	-9.3683	0.63238	0.53737	0.55063	0.21328	4.0242	0.78972	0.40453	0.61319	-0.094617	-0.022651	0.45523	9.3791	16.799	3.6606	0.11817
	2	RT	-8.1719	0.54223	0.39217	0.46502	0.18581	3.506	0.71122	0.34898	0.50149	-0.068335	-0.029347	0.35837	6.4031	12.038	2.895	0.12482
	2	RT	-6.2325	0.56549	0.53016	0.48988	0.18349	3.6048	0.73758	0.36452	0.58315	-0.080507	-0.021972	0.43824	6.8385	17.185	2.9872	0.14259
	2	RT	-9.2233	0.54474	0.4205	0.46581	0.21779	3.6945	0.7379	0.40085	0.52782	-0.070201	-0.028815	0.38048	7.5256	13.369	2.8739	0.14449
	2	RT	-7.5009	0.5624	0.51916	0.46617	0.21926	3.7136	0.75153	0.41762	0.5871	-0.094058	-0.02064	0.43818	7.4766	17.375	2.9357	0.16099
	2	RT	-3.1379	0.35601	0.26271	0.38328	0.0073717	2.9693	0.52372	0.20916	0.35518	-0.076117	0.041926	0.25244	4.184	7.6604	2.0278	0.13412
	2	RT	-7.7768	0.49645	0.36835	0.4228	0.18078	3.426	0.70205	0.37462	0.4805	-0.073388	-0.026872	0.34275	5.9576	11.87	2.4967	0.15775
	2	RT	-6.3485	0.46021	0.45037	0.37383	0.20381	3.5597	0.69852	0.43954	0.53274	-0.095362	-0.021818	0.39302	6.9108	16.101	2.3977	0.24921
	2	RT	-4.3055	0.49316	0.53758	0.43308	0.14028	3.409	0.68331	0.3478	0.5592	-0.074254	-0.0195	0.42717	5.9575	18.101	2.5823	0.19891
	2	RT	-7.0367	0.53154	0.46051	0.45761	0.18479	3.6342	0.71706	0.38584	0.54398	-0.094678	-0.016218	0.40099	7.2795	15.181	2.8243	0.15009
	2	RT	-6.6885	0.52367	0.48492	0.42774	0.21138	3.5845	0.73075	0.41554	0.56027	-0.082707	-0.020703	0.4157	6.7728	16.689	2.6461	0.18483
	2	RW	-4.5748	0.53374	0.57157	0.46298	0.15691	3.4304	0.7062	0.33505	0.57705	-0.056605	-0.037011	0.44051	5.9412	18.255	2.7898	0.16613
	2	RW	-10.502	0.61094	0.50386	0.51052	0.24519	3.9523	0.77868	0.43232	0.58984	-0.10219	-0.023637	0.436	8.9757	16.149	3.4068	0.12589
	2	RW	-7.9353	0.492	0.40128	0.39557	0.21573	3.3928	0.69394	0.39021	0.49221	-0.065044	-0.04127	0.35521	5.8048	13.022	2.4761	0.16731
	2	RW	-7.3018	0.52631	0.37836	0.46909	0.16343	3.4321	0.70374	0.32478	0.48399	-0.059027	-0.038008	0.34543	5.9818	11.378	2.7326	0.12272
	2	RW	-10.024	0.57143	0.40811	0.48413	0.21344	3.6593	0.74055	0.37633	0.51898	-0.082663	-0.035535	0.37094	7.228	12.392	3.0679	0.11582
	2	RW	-9.4279	0.58204	0.49526	0.47787	0.25232	3.811	0.765	0.43025	0.57962	-0.082302	-0.028372	0.42652	8.0425	16.112	3.0932	0.14242
	2	RW	-7.3426	0.59086	0.54106	0.50598	0.20982	3.7079	0.75657	0.38045	0.59496	-0.077633	-0.03044	0.44468	7.3736	17.073	3.2009	0.13139
	2	RW	-9.6362	0.56409	0.43145	0.48869	0.21821	3.7399	0.74705	0.39133	0.53623	-0.069181	-0.032643	0.38686	7.7571	13.418	3.0454	0.13034
	2	RW	-10.478	0.55515	0.42152	0.44513	0.25102	3.6842	0.74437	0.42978	0.52942	-0.092529	-0.032451	0.38147	7.3483	13.562	2.8752	0.14169
	2	RW	-4.2509	0.51572	0.57989	0.44819	0.158	3.4492	0.70922	0.35788	0.58306	-0.062214	-0.033925	0.44766	6.0423	19.184	2.6326	0.19331
	2	RW	-9.1466	0.5729	0.48737	0.47491	0.23542	3.7997	0.75219	0.41859	0.56883	-0.094428	-0.032077	0.41838	8.1544	15.681	3.0712	0.14271
	2	RW	-7.8225	0.53104	0.45283	0.43833	0.22124	3.5744	0.72972	0.40475	0.54099	-0.07532	-0.028962	0.39507	6.7167	14.896	2.713	0.16156
	2	RW	-7.0177	0.52238	0.40183	0.47469	0.16426	3.538	0.72331	0.35726	0.51002	-0.071103	-0.028893	0.36613	6.521	12.545	2.6649	0.14098
	2	RW	-10.564	0.60041	0.46837	0.50735	0.24074	3.9256	0.77513	0.42591	0.5697	-0.09681	-0.026969	0.41532	8.8152	14.792	3.2842	0.12358
	2	RW	-7.6099	0.56202	0.52947	0.46877	0.23039	3.7804	0.75773	0.42713	0.59327	-0.081738	-0.027147	0.44293	7.904	17.68	2.9423	0.16817
	2	RW	-6.3799	0.58049	0.61378	0.49296	0.2117	3.7662	0.76207	0.40659	0.63023	-0.076669	-0.028061	0.48588	7.7335	20.57	3.0792	0.16767
	2	RW	-8.6973	0.54341	0.39914	0.4583	0.20813	3.6053	0.73445	0.39106	0.51544	-0.089501	-0.028184	0.36785	6.8965	12.567	2.7884	0.13536
	2	RW	-8.0475	0.5482	0.48845	0.45217	0.23374	3.6914	0.74495	0.42046	0.567	-0.076738	-0.028354	0.41854	7.3992	16.24	2.8301	0.16318
	2	ST	-6.997	0.57324	0.52736	0.49788	0.20824	3.7599	0.76248	0.40218	0.59362	-0.083941	-0.024039	0.44275	7.682	17.209	3.0129	0.14855
	2	ST	-7.8264	0.55165	0.46982	0.46679	0.20604	3.6409	0.73942	0.39235	0.55515	-0.073454	-0.026155	0.40612	7.0953	15.24	2.8767	0.15102
	2	ST	-8.4496	0.53447	0.41266	0.44606	0.21546	3.6768	0.7448	0.42629	0.53206	-0.095021	-0.020485	0.38112	7.2809	13.541	2.7125	0.16012
	2	ST	-6.294	0.53328	0.445	0.47782	0.16235	3.5218	0.7179	0.34933	0.5333	-0.082954	-0.017831	0.39056	6.4481	14.253	2.769	0.14189
	2	ST	-7.3201	0.49837	0.35823	0.43195	0.17235	3.39	0.69279	0.35192	0.47448	-0.074229	-0.025248	0.33694	5.7935	11.345	2.5403	0.14173
	2	ST	-7.6346	0.54617	0.45531	0.45418	0.20972	3.6432	0.74167	0.41077	0.55211	-0.095227	-0.018566	0.40318	7.068	15.141	2.7945	0.15843
	2	ST	-5.9289	0.47549	0.33962	0.4181	0.15576	3.2196	0.65735	0.30855	0.4427	-0.054092	-0.048001	0.31327	4.9637	10.324	2.3972	0.13262
	2	ST	-10.01	0.57977	0.47232	0.47884	0.24823	3.8843	0.76682	0.44149	0.57062	-0.10252	-0.024644	0.41583	8.6189	15.269	3.0996	0.1412
	2	ST	-7.7577	0.51773	0.45926	0.42819	0.22312	3.6282	0.73599	0.42841	0.54636	-0.08158	-0.028866	0.40025	7.0401	15.487	2.6047	0.18391
	2	ST	-9.3946	0.58775	0.42327	0.52614	0.19651	3.7496	0.75718	0.36291	0.54205	-0.073223	-0.025443	0.38706	7.6839	12.678	3.2108	0.10579
	2	ST	-7.2506	0.57909	0.56468	0.49148	0.22097	3.8496	0.77283	0.4268	0.61704	-0.078633	-0.021931	0.46561	8.2311	18.965	3.0606	0.16771
	2	ST	-7.2169	0.56579	0.5171	0.47458	0.21396	3.7228	0.75496	0.41243	0.58713	-0.096694	-0.018921	0.43831	7.4985	17.278	2.9468	0.15628
	2	ST	-5.2142	0.49614	0.48759	0.45827	0.12825	3.4721	0.68816	0.34045	0.54387	-0.082199	-0.0050608	0.40834	6.339	16.097	2.6628	0.18343
	2	ST	-5.71	0.52283	0.47461	0.45668	0.16949	3.5819	0.71892	0.38067	0.55415	-0.10121	-0.00809	0.41135	6.8383	16.014	2.6957	0.17191
	2	ST	-6.1351	0.45965	0.40627	0.37364	0.19008	3.3653	0.68308	0.39881	0.49806	-0.077693	-0.027055	0.36052	5.7067	13.877	2.3106	0.20644
	2	ST	-2.8455	0.47665	0.40852	0.44857	0.10136	3.2482	0.66519	0.27976	0.4877	-0.059269	-0.029278	0.35368	5.0876	12.625	2.4168	0.14889
	2	ST	-6.6685	0.51897	0.47222	0.44221	0.19936	3.5745	0.72532	0.39531	0.54926	-0.072754	-0.025373	0.40498	6.7802	15.724	2.6424	0.17195
	2	ST	-7.2987	0.55435	0.50861	0.45874	0.21672	3.6883	0.74662	0.41341	0.5753	-0.091014	-0.027863	0.42836	7.3504	16.98	2.8663	0.1654
	2	SW	-6.6526	0.58686	0.58631	0.50715	0.20445	3.8055	0.76733	0.40213	0.62302	-0.079307	-0.02287	0.47458	7.9621	19.416	3.1416	0.15646
	2	SW	-9.2489	0.58944	0.4663	0.50335	0.21224	3.8278	0.76507	0.40344	0.56365	-0.091651	-0.024657	0.41054	8.1814	14.714	3.1973	0.13
	2	SW	-8.0415	0.5574	0.52989	0.45196	0.24994	3.8232	0.76619	0.45781	0.59739	-0.081722	-0.029012	0.44504	8.1159	17.963	2.8808	0.18399
	2	SW	-7.0501	0.53755	0.36923	0.49486	0.15411	3.4967	0.71783	0.31974	0.49174	-0.068201	-0.026347	0.34761	6.2936	10.994	2.7822	0.1107
	2	SW	-8.9109	0.57727	0.51046	0.48412	0.24316	3.8239	0.76582	0.42581	0.58517	-0.074931	-0.03042	0.43308	8.1396	16.583	3.061	0.14829
	2	SW	-8.0595	0.57028	0.51325	0.46835	0.23341	3.7633	0.75974	0.42771	0.58659	-0.093546	-0.025725	0.43519	7.7433	16.995	2.9781	0.15707
	2	SW	-6.8761	0.50199	0.33578	0.45389	0.14526	3.3204	0.68225	0.30487	0.45041	-0.056804	-0.032419	0.31886	5.42	10.124	2.5679	0.12266
	2	SW	-8.6695	0.57963	0.50135	0.48476	0.22293	3.8044	0.7518	0.40798	0.57579	-0.094662	-0.027585	0.42568	8.1972	16.117	3.1743	0.14014
	2	SW	-7.0576	0.53658	0.52734	0.44059	0.22756	3.6524	0.74047	0.42163	0.57921	-0.07363	-0.033996	0.43407	7.1604	17.771	2.7502	0.18568
	2	SW	-7.7956	0.58434	0.51477	0.50772	0.21096	3.7511	0.75958	0.38234	0.58393	-0.073903	-0.029138	0.4342	7.6551	16.46	3.1386	0.13265
	2	SW	-8.8102	0.6063	0.51496	0.51794	0.21822	3.8811	0.76742	0.3963	0.58989	-0.092466	-0.02602	0.43706	8.5679	16.303	3.3975	0.1239
	2	SW	-6.6157	0.49551	0.47211	0.39654	0.21877	3.4796	0.70851	0.4114	0.53642	-0.069009	-0.041803	0.39558	6.2731	15.896	2.5102	0.20117
	2	SW	-8.1499	0.57343	0.4775	0.48953	0.21073	3.6344	0.74006	0.36943	0.55653	-0.068457	-0.033596	0.40815	7.0334	14.934	3.0669	0.12436
	2	SW	-7.2244	0.52108	0.39526	0.44573	0.18336	3.4506	0.70479	0.35523	0.50204	-0.081819	-0.023399	0.36041	6.0981	12.601	2.6625	0.13831
	2	SW	-6.0311	0.47302	0.41481	0.38824	0.19004	3.3125	0.67717	0.36857	0.49291	-0.06411	-0.040972	0.35785	5.4111	13.533	2.3621	0.17886
	4	RT	-6.1324	0.49395	0.32073	0.50622	0.068097	3.482	0.69083	0.30133	0.46177	-0.11069	0.043634	0.32565	6.3737	9.7902	2.6488	0.12148
	4	RT	-7.1915	0.53646	0.3592	0.53263	0.10756	3.7231	0.73543	0.34178	0.50481	-0.10182	0.022427	0.35671	7.6935	11.051	2.8923	0.11885
	4	RT	-10.512	0.56638	0.36626	0.5095	0.18162	3.7715	0.75886	0.39401	0.51352	-0.11383	0.00021398	0.36282	7.8192	11.375	3.0206	0.11616
	4	RT	-6.8722	0.51967	0.30761	0.50228	0.10809	3.4231	0.70539	0.29741	0.44875	-0.073143	-0.0051152	0.31431	5.9054	9.0162	2.7032	0.1043
	4	RT	-12.214	0.60678	0.36397	0.55492	0.17619	3.9898	0.78383	0.39844	0.52178	-0.11656	-0.00018589	0.36637	9.2048	10.876	3.4186	0.098535
	4	RT	-9.4607	0.5531	0.36797	0.5034	0.17543	3.7618	0.76014	0.3976	0.51565	-0.093673	-0.0023511	0.36373	7.7376	11.502	2.9069	0.12972
	4	RT	-8.50575	0.504029	0.259123	0.497739	0.104224	3.45638	0.706188	0.309527	0.413382	-0.079426	0.000940209	0.287007	6.12309	7.62476	2.59975	0.105438
	4	RT	-11.577	0.54694	0.28433	0.51574	0.14468	3.7233	0.74316	0.36746	0.44648	-0.11227	0.0046746	0.31011	7.6558	8.391	2.8886	0.10043
	4	RT	-9.9358	0.56113	0.36562	0.51596	0.17587	3.8047	0.76313	0.39433	0.51703	-0.099298	0.0034784	0.36423	8.0185	11.357	2.9541	0.11508
	4	RT	-10.298	0.54778	0.29272	0.52362	0.1443	3.7015	0.75263	0.36397	0.45765	-0.097535	0.0021194	0.31778	7.3718	8.6738	2.848	0.10175
	4	RT	-10.497	0.57129	0.36868	0.53593	0.17005	3.9344	0.77545	0.40113	0.52335	-0.097316	0.0083446	0.36918	8.8478	11.389	3.0467	0.1146
	4	RT	-9.4314	0.53803	0.33018	0.49187	0.15851	3.6852	0.74726	0.39062	0.4849	-0.11114	0.0035772	0.33964	7.3229	10.312	2.7759	0.1252
	4	RT	-10.577	0.53577	0.27998	0.52828	0.12512	3.6312	0.7344	0.33589	0.44153	-0.097222	0.0067554	0.30665	7.0497	8.1238	2.8651	0.10129
	4	RT	-7.70082	0.543968	0.329293	0.52425	0.104669	3.71169	0.732464	0.346006	0.482021	-0.124147	0.0233916	0.338106	7.63292	10.0122	2.91639	0.0975498
	4	RT	-8.524	0.52226	0.33653	0.48534	0.15246	3.6031	0.73426	0.37297	0.48537	-0.098356	0.0045924	0.34123	6.8764	10.582	2.6753	0.12882
	4	RT	-11.695	0.54423	0.23699	0.52891	0.13068	3.6474	0.74284	0.34298	0.40658	-0.095925	0.0072942	0.28109	7.0952	6.7526	2.8437	0.087976
	4	RT	-9.4118	0.59171	0.35914	0.55844	0.13609	3.8972	0.77097	0.36409	0.51396	-0.11202	0.0018795	0.36103	8.6678	10.71	3.2676	0.098727
	4	RT	-9.1887	0.56484	0.38041	0.52331	0.16744	3.828	0.76866	0.39464	0.52926	-0.097794	0.0024464	0.37411	8.1395	11.868	2.9735	0.12314
	4	RT	-10.439	0.57164	0.3552	0.52655	0.17412	3.8553	0.77549	0.40742	0.51206	-0.10608	-0.0028707	0.35904	8.237	10.818	3.0088	0.114
	4	RT	-8.6744	0.54084	0.34269	0.51105	0.14149	3.7066	0.74662	0.36915	0.49347	-0.092685	0.0053585	0.34647	7.5114	10.588	2.8056	0.122
	4	RT	-9.6363	0.57299	0.3818	0.51606	0.17251	3.8202	0.7664	0.40021	0.52763	-0.11241	-0.0022911	0.37285	8.0991	11.862	3.0707	0.12099
	4	RW	-7.6209	0.59072	0.40333	0.55789	0.13924	3.82	0.77246	0.35607	0.5432	-0.095856	-0.001018	0.3858	8.0101	12.19	3.2056	0.10543
	4	RW	-8.9199	0.57168	0.40438	0.52873	0.17186	3.9595	0.78803	0.42507	0.55241	-0.097731	0.0042299	0.39232	8.8779	12.893	2.9925	0.13526
	4	RW	-9.3082	0.59459	0.39936	0.54424	0.16332	3.8642	0.77656	0.38456	0.54385	-0.1098	0.0002779	0.38594	8.2959	12.271	3.2218	0.10862
	4	RW	-6.2691	0.51347	0.3122	0.50848	0.087132	3.4366	0.69826	0.29229	0.45279	-0.088178	0.011997	0.31765	6.036	9.2223	2.7146	0.10849
	4	RW	-10.947	0.56433	0.3278	0.53405	0.15798	3.8746	0.76734	0.38916	0.48991	-0.097308	0.0068442	0.34221	8.4936	9.9007	3.0043	0.10945
	4	RW	-9.6019	0.57543	0.36992	0.52666	0.16995	3.8142	0.76747	0.39035	0.52057	-0.1157	0.0017018	0.36689	8.0327	11.395	3.031	0.10983
	4	RW	-7.8391	0.59303	0.42337	0.56162	0.1395	3.8562	0.7772	0.36267	0.55722	-0.092436	7.0131e-05	0.39878	8.2209	12.893	3.2397	0.11052
	4	RW	-13.307	0.60288	0.35552	0.54543	0.19864	4.0358	0.79035	0.42356	0.51516	-0.11506	-0.0068625	0.36135	9.4756	10.652	3.3262	0.10221
	4	RW	-9.4164	0.52133	0.34126	0.46998	0.18134	3.6554	0.7386	0.39823	0.48666	-0.088812	-0.0073092	0.3423	7.221	10.754	2.6795	0.13701
	4	RW	-7.2853	0.58276	0.45271	0.54488	0.14828	3.8212	0.77134	0.37273	0.57327	-0.10044	-0.00048554	0.41411	8.0332	14.108	3.1086	0.12083
	4	RW	-9.4781	0.54732	0.3262	0.50855	0.15629	3.6597	0.74745	0.36667	0.47991	-0.090128	-0.00036962	0.33572	7.1348	9.9142	2.8343	0.1123
	4	RW	-10.336	0.60059	0.41696	0.53464	0.19532	3.9019	0.78119	0.40696	0.5563	-0.11603	-0.0032308	0.39671	8.5208	12.945	3.2652	0.11084
	4	RW	-3.0746	0.46065	0.46316	0.41642	0.097363	3.1816	0.645	0.29141	0.49707	-0.052437	-0.032352	0.37131	4.8103	14.93	2.3716	0.18604
	4	RW	-5.1625	0.52504	0.44884	0.47929	0.12916	3.5412	0.70879	0.33739	0.52906	-0.080421	-0.017148	0.3869	6.6903	14.227	2.806	0.15068
	4	RW	-5.7547	0.5432	0.51349	0.47015	0.17754	3.6549	0.73874	0.38731	0.57516	-0.074516	-0.021217	0.42961	7.1883	17.153	2.8375	0.17309
	4	RW	-6.914	0.56757	0.48351	0.49319	0.17718	3.6224	0.73947	0.36254	0.55946	-0.070635	-0.027391	0.41266	6.9487	15.369	3.0359	0.13663
	4	RW	-7.6653	0.59722	0.51353	0.5148	0.18944	3.8405	0.76389	0.39321	0.58836	-0.094767	-0.019854	0.4367	8.2897	16.469	3.3318	0.13447
	4	RW	-7.3012	0.52458	0.43901	0.43682	0.19906	3.5458	0.72359	0.39589	0.53112	-0.072807	-0.027882	0.386	6.5727	14.401	2.6978	0.16547
	4	ST	-8.5088	0.55916	0.27997	0.55292	0.10798	3.6147	0.7419	0.30421	0.445	-0.096092	0.0055671	0.30802	6.871	8.0039	2.9497	0.08143
	4	ST	-11.0339	0.586297	0.353899	0.548825	0.170527	3.84475	0.773683	0.375787	0.510763	-0.10133	0.00378731	0.359089	8.19067	10.7022	3.12172	0.0979294
	4	ST	-9.3421	0.55224	0.3401	0.50531	0.1604	3.6632	0.74324	0.36703	0.48933	-0.11318	-0.0026852	0.34372	7.2057	10.355	2.9292	0.10972
	4	ST	-6.5158	0.53695	0.34068	0.53044	0.10373	3.6168	0.74034	0.3372	0.49142	-0.11349	0.0101	0.34575	6.9007	10.378	2.7437	0.10946
	4	ST	-7.0731	0.53832	0.38163	0.51868	0.1341	3.7095	0.7534	0.37558	0.52519	-0.11328	0.010566	0.37322	7.4329	12.144	2.7323	0.12749
	4	ST	-9.1295	0.57009	0.38568	0.52081	0.16613	3.7733	0.76427	0.39039	0.53066	-0.12351	0.0067389	0.37702	7.763	12.129	2.9787	0.11603
	4	ST	-6.6229	0.42868	0.22849	0.43473	0.081128	3.262	0.64309	0.30678	0.37482	-0.10968	0.031606	0.25923	5.3015	6.9353	2.2285	0.13217
	4	ST	-4.5956	0.45715	0.32557	0.44265	0.090661	3.303	0.66685	0.32037	0.45607	-0.10501	0.020391	0.32155	5.4018	10.445	2.3099	0.098405
	4	ST	-6.9426	0.52126	0.35018	0.48586	0.1356	3.6087	0.73461	0.37876	0.49621	-0.1262	0.0091818	0.35036	6.9041	11.209	2.635	0.1323
	4	ST	-7.926	0.56366	0.33239	0.54839	0.12265	3.6513	0.74429	0.31583	0.48375	-0.091374	0.003058	0.33933	7.1074	9.746	3.0115	0.091211
	4	ST	-10.773	0.56888	0.35655	0.52811	0.1796	3.8976	0.77574	0.40638	0.51462	-0.10261	0.0039535	0.36173	8.5853	11.009	2.9886	0.11556
	4	ST	-10.592	0.57218	0.3661	0.5167	0.18546	3.8154	0.76822	0.40067	0.51716	-0.11451	-0.0016799	0.36465	8.0339	11.292	3.0321	0.11378
	4	ST	-5.2003	0.46703	0.39309	0.42329	0.12678	3.3554	0.68769	0.36952	0.50841	-0.1329	0.013271	0.36771	5.6108	13.425	2.3149	0.17253
	4	ST	-7.9865	0.4905	0.31891	0.46042	0.14526	3.5388	0.71995	0.38317	0.46794	-0.11038	0.014768	0.32915	6.5766	10.246	2.4598	0.13931
	4	ST	-6.6974	0.51649	0.35898	0.48429	0.12584	3.5707	0.72583	0.36109	0.49728	-0.11583	0.0074323	0.35339	6.7289	11.576	2.6785	0.14157
	4	ST	-7.1552	0.52602	0.41045	0.48331	0.1594	3.6361	0.74487	0.39666	0.53835	-0.12014	0.0053038	0.38731	6.9915	13.375	2.6493	0.14453
	4	ST	-7.9838	0.55313	0.37399	0.51796	0.14638	3.7425	0.75374	0.3784	0.51831	-0.1217	0.0087069	0.3679	7.6765	11.783	2.8602	0.11871
	4	ST	-8.3725	0.55565	0.40533	0.51082	0.17351	3.7876	0.76145	0.3953	0.54159	-0.10144	-0.0013984	0.38634	7.9121	12.865	2.9066	0.13103
	4	SW	-4.5869	0.49653	0.33449	0.47869	0.099753	3.3406	0.68456	0.28682	0.45813	-0.070399	-0.013575	0.32306	5.531	10.113	2.5347	0.12118
	4	SW	-6.3207	0.54133	0.54192	0.45413	0.2105	3.7398	0.75391	0.43358	0.59957	-0.083761	-0.018849	0.45174	7.6493	18.843	2.7751	0.19541
	4	SW	-5.8684	0.55133	0.51899	0.46408	0.18111	3.6445	0.74004	0.39729	0.58153	-0.096075	-0.015835	0.43543	7.105	17.569	2.8603	0.17033
	4	SW	-5.7042	0.50325	0.38561	0.46201	0.14738	3.4762	0.7131	0.35227	0.50179	-0.076941	-0.015956	0.35815	6.1933	12.259	2.5405	0.1474
	4	SW	-4.058	0.51518	0.42874	0.4783	0.11214	3.4258	0.6964	0.30509	0.51432	-0.076565	-0.017624	0.37447	5.9981	13.533	2.6712	0.13921
	4	SW	-5.6145	0.54399	0.55394	0.46475	0.19285	3.6951	0.74904	0.40927	0.60001	-0.075499	-0.021378	0.45301	7.3615	18.881	2.7933	0.18854
	4	SW	-3.3407	0.46892	0.38517	0.4437	0.087339	3.1757	0.64704	0.261	0.46385	-0.046667	-0.029284	0.33495	4.7611	11.712	2.3992	0.14316
	4	SW	-5.953	0.55078	0.46558	0.48443	0.15128	3.6017	0.72393	0.3501	0.54521	-0.085954	-0.021309	0.39994	6.9855	14.796	2.9684	0.14353
	4	SW	-6.0145	0.54938	0.53032	0.47248	0.18666	3.6855	0.74498	0.39755	0.58898	-0.077921	-0.019184	0.4418	7.3444	17.846	2.8617	0.17431
	4	SW	-4.7529	0.46201	0.39861	0.43989	0.085191	3.3229	0.63211	0.28947	0.47439	-0.078337	0.019991	0.34934	5.7023	12.726	2.5275	0.13957
	4	SW	-7.641	0.57541	0.48727	0.50623	0.18097	3.8422	0.75348	0.39875	0.57703	-0.10508	-0.003732	0.42563	8.3589	15.857	3.1415	0.13719
	4	SW	-6.1735	0.5223	0.44761	0.46009	0.16684	3.5828	0.72578	0.38067	0.54206	-0.083572	-0.012651	0.3961	6.8133	14.805	2.6955	0.16436
	4	SW	-3.8814	0.42668	0.2994	0.43156	0.064206	3.1394	0.62241	0.26017	0.41539	-0.074533	0.0043694	0.29298	4.6866	9.2817	2.2009	0.1455
	4	SW	-5.8423	0.53759	0.45693	0.47462	0.14756	3.5834	0.71448	0.35737	0.54139	-0.098013	-0.0021562	0.39875	6.8956	14.964	2.8803	0.14013
	4	SW	-6.2891	0.53591	0.47247	0.45637	0.17715	3.5606	0.72674	0.38037	0.55386	-0.080695	-0.014857	0.40849	6.6432	15.796	2.7657	0.16238
	6	RT	-5.4988	0.58276	0.64437	0.50728	0.18339	3.7203	0.75289	0.37959	0.63934	-0.089471	-0.01957	0.50143	7.4918	21.65	3.163	0.16303
	6	RT	-8.3553	0.57472	0.49855	0.48772	0.21552	3.7415	0.7532	0.39919	0.57717	-0.079947	-0.021946	0.42726	7.647	16.196	3.079	0.14203
	6	RT	-6.8617	0.58314	0.5901	0.47634	0.2203	3.7354	0.75439	0.41216	0.61736	-0.096117	-0.023923	0.4722	7.5897	19.798	3.1114	0.16382
	6	RT	-4.3718	0.51933	0.53146	0.48716	0.11283	3.4916	0.68848	0.31159	0.56166	-0.087859	0.010676	0.42927	6.4558	17.307	2.8681	0.16043
	6	RT	-5.7712	0.54616	0.51476	0.49855	0.14965	3.6615	0.72228	0.34991	0.56873	-0.075636	-0.0092405	0.42747	7.3599	16.643	3.0175	0.15509
	6	RT	-6.0971	0.55398	0.53582	0.46411	0.19288	3.6431	0.73496	0.39081	0.58339	-0.094687	-0.022274	0.44017	7.1284	17.906	2.9167	0.16527
	6	RT	-5.1997	0.51809	0.53652	0.46828	0.1448	3.5166	0.69131	0.33766	0.56084	-0.078266	0.0077131	0.42721	6.5806	17.276	2.8147	0.1625
	6	RT	-5.9515	0.52807	0.45222	0.48898	0.13258	3.6057	0.70828	0.34292	0.53756	-0.10365	0.01276	0.39692	7.0952	14.674	2.8727	0.1507
	6	RT	-5.9356	0.51812	0.49991	0.43388	0.19774	3.5472	0.71999	0.39504	0.55822	-0.07592	-0.029251	0.41596	6.6093	16.805	2.6317	0.18511
	6	RT	-10.051	0.57018	0.35806	0.50708	0.18924	3.6449	0.74486	0.36312	0.49767	-0.077869	-0.025774	0.34886	7.0552	10.532	3.0494	0.10295
	6	RT	-8.7964	0.54009	0.38124	0.46597	0.19285	3.5128	0.71659	0.3528	0.49203	-0.058237	-0.040392	0.34917	6.4192	11.452	2.8431	0.12452
	6	RT	-5.8573	0.56978	0.55977	0.48242	0.17998	3.6153	0.73322	0.36524	0.58878	-0.083568	-0.028539	0.447	6.9599	18.129	3.0365	0.15111
	6	RT	-7.4936	0.55375	0.43646	0.48622	0.17908	3.576	0.73057	0.3587	0.53362	-0.076345	-0.026737	0.38622	6.7119	13.501	2.924	0.12892
	6	RT	-6.682	0.55876	0.52115	0.47948	0.19505	3.6771	0.74428	0.38766	0.58262	-0.079745	-0.019694	0.43668	7.2974	17.313	2.9302	0.15817
	6	RT	-5.4634	0.5127	0.50016	0.42462	0.17724	3.5229	0.69976	0.38391	0.55657	-0.095434	-0.015575	0.41898	6.6004	17.321	2.7053	0.20302
	6	RT	-7.366	0.52629	0.45367	0.45932	0.17054	3.5335	0.69572	0.35776	0.52761	-0.090353	-0.0074557	0.38928	6.6668	14.505	2.8515	0.14477
	6	RT	-8.0255	0.52876	0.43363	0.44918	0.19739	3.5951	0.71596	0.38651	0.52608	-0.077432	-0.019882	0.38375	6.9553	14.099	2.786	0.14902
	6	RT	-7.1875	0.57395	0.5383	0.46998	0.2137	3.6835	0.74406	0.40089	0.59117	-0.097587	-0.0226	0.44452	7.3206	17.84	3.061	0.15345
	6	RT	-5.0641	0.44213	0.40469	0.40908	0.095725	3.3017	0.60362	0.29651	0.46623	-0.085155	0.033186	0.34591	5.7501	12.967	2.469	0.54531
	6	RT	-5.9659	0.50994	0.47337	0.44734	0.15799	3.5282	0.68863	0.35652	0.53599	-0.082761	-0.0011649	0.40043	6.7056	15.718	2.7258	0.18422
	6	RT	-7.3752	0.58956	0.52232	0.49961	0.19584	3.7294	0.75131	0.38342	0.58995	-0.099417	-0.014277	0.441	7.5769	17.077	3.1987	0.13563
	6	RW	-3.1956	0.38128	0.43417	0.38235	0.025214	3.0927	0.53369	0.23557	0.44003	-0.072395	0.045429	0.34143	4.8802	13.919	2.2635	0.12608
	6	RW	-5.1463	0.52129	0.45024	0.48835	0.11065	3.514	0.69014	0.31083	0.52676	-0.093729	0.0054722	0.38943	6.6029	14.274	2.8826	0.13779
	6	RW	-6.1556	0.53916	0.53735	0.45232	0.199	3.6191	0.7328	0.39711	0.58241	-0.077802	-0.023263	0.4399	6.9906	18.168	2.8007	0.18205
	6	RW	-6.1959	0.56124	0.58189	0.47105	0.20611	3.6567	0.74541	0.3997	0.60707	-0.079885	-0.029282	0.46313	7.1302	19.308	2.9249	0.16969
	6	RW	-6.9593	0.54086	0.48835	0.45649	0.19894	3.6408	0.73569	0.40073	0.56208	-0.078233	-0.025373	0.41584	7.1258	16.218	2.811	0.16955
	6	RW	-7.1211	0.56863	0.52325	0.4723	0.20774	3.7214	0.7502	0.4073	0.58636	-0.094178	-0.024123	0.43826	7.5477	17.402	3.0128	0.16123
	6	RW	-6.4679	0.57121	0.5837	0.47916	0.21386	3.7174	0.75475	0.40937	0.61349	-0.091124	-0.027418	0.46979	7.4677	19.6	2.9922	0.16463
	6	RW	-9.1901	0.55648	0.44503	0.46376	0.22491	3.7167	0.75087	0.41936	0.54439	-0.079037	-0.030613	0.39494	7.505	14.287	2.9075	0.15064
	6	RW	-7.5008	0.56554	0.56207	0.45955	0.23714	3.7718	0.75784	0.43922	0.60735	-0.098207	-0.027947	0.46028	7.8352	19.055	2.9728	0.17737
	6	RW	-6.6902	0.55559	0.42148	0.49374	0.1635	3.4992	0.71642	0.32196	0.52112	-0.076286	-0.021224	0.37694	6.3174	12.938	2.9475	0.11153
	6	RW	-6.7496	0.57391	0.52001	0.49431	0.18414	3.6502	0.74102	0.36431	0.57867	-0.075799	-0.02189	0.43354	7.143	16.891	3.0983	0.13938
	6	RW	-7.4123	0.57904	0.53127	0.47949	0.21844	3.7586	0.75602	0.41131	0.59385	-0.10125	-0.023271	0.44516	7.7562	17.632	3.0882	0.15168
	6	RW	-6.3261	0.57411	0.62293	0.47664	0.21836	3.6401	0.74226	0.38404	0.61153	-0.06381	-0.043111	0.47174	7.0451	20.074	3.0494	0.15986
	6	RW	-7.2981	0.5804	0.5465	0.48429	0.2127	3.7569	0.75248	0.4033	0.59544	-0.092578	-0.027575	0.44827	7.7945	17.946	3.1341	0.15117
	6	RW	-7.9924	0.58393	0.56545	0.47998	0.24497	3.8243	0.76963	0.4319	0.61256	-0.075549	-0.031837	0.4613	8.0791	18.743	3.0908	0.16282
	6	RW	-7.7591	0.49765	0.41495	0.4383	0.15834	3.4708	0.66838	0.34431	0.49171	-0.071482	-0.010109	0.35937	6.4398	12.907	2.7559	0.14974
	6	RW	-6.6322	0.54916	0.50248	0.47707	0.16945	3.6378	0.71628	0.36809	0.56234	-0.097883	-0.0030984	0.4219	7.2072	16.548	2.9858	0.16195
	6	RW	-6.9219	0.55787	0.54971	0.4625	0.2181	3.6825	0.74271	0.40381	0.59153	-0.074909	-0.029418	0.44654	7.3472	18.299	2.9519	0.16586
	6	ST	-0.42376	0.24657	0.3633	0.29251	-0.079785	2.7308	0.47089	0.24406	0.3892	-0.14789	0.052218	0.30181	3.103	14.002	1.498	0.36068
	6	ST	-2.1104	0.41198	0.44207	0.39666	0.068483	3.2228	0.63381	0.33209	0.50243	-0.12872	0.013922	0.37808	5.1187	15.879	2.059	0.23419
	6	ST	0.83212	0.38434	0.50722	0.45947	-0.069929	3.1479	0.63207	0.25271	0.52695	-0.1299	0.014683	0.41929	4.6889	19.061	1.9617	0.26084
	6	ST	-0.06761	0.22974	0.36108	0.27308	-0.12759	2.6615	0.45226	0.2347	0.38817	-0.17921	0.085215	0.31156	2.8226	15.774	1.4502	0.4529
	6	ST	-2.8074	0.43132	0.51963	0.36015	0.10834	3.1914	0.64704	0.36727	0.54211	-0.1462	-0.0019193	0.42302	4.8599	20.038	2.0899	0.25753
	6	ST	-3.5199	0.47481	0.522	0.40669	0.14216	3.3996	0.69282	0.37518	0.55699	-0.099781	-0.026759	0.42675	5.8498	18.725	2.3968	0.2309
	6	ST	-5.0841	0.5051	0.4946	0.41704	0.17037	3.4004	0.695	0.38148	0.5509	-0.1198	-0.01128	0.41436	5.8368	17.296	2.5094	0.17923
	6	ST	-2.8563	0.45129	0.50846	0.37319	0.13391	3.2337	0.65359	0.35388	0.53056	-0.10388	-0.020395	0.40847	5.0763	18.508	2.2571	0.22973
	6	ST	-4.1834	0.44603	0.55529	0.36073	0.1719	3.3021	0.67621	0.41266	0.55783	-0.10972	-0.031555	0.43067	5.3497	20.066	2.1624	0.26023
	6	ST	3.6727	0.24311	0.27062	0.41877	-0.23064	2.6814	0.46074	0.094738	0.35779	-0.18436	0.13046	0.27038	2.8889	10.415	1.4655	0.23825
	6	ST	-0.21209	0.41829	0.50241	0.42648	0.039298	3.2952	0.66895	0.31756	0.54034	-0.10591	-0.010751	0.41478	5.3616	18.363	2.1125	0.27411
	6	ST	-0.67104	0.25827	0.33694	0.28235	-0.10484	2.7027	0.44598	0.23141	0.37543	-0.19015	0.12265	0.29637	3.06	14.101	1.5732	0.38239
	6	ST	2.909	0.13311	0.20218	0.33668	-0.35267	2.4317	0.31392	0.036338	0.25826	-0.20298	0.27241	0.20125	2.137	7.4218	1.243	0.32448
	6	ST	-3.5298	0.45131	0.57214	0.36067	0.14598	3.1187	0.62475	0.33866	0.52792	-0.095617	-0.042481	0.41516	4.5561	19.486	2.234	0.21097
	6	ST	-4.1653	0.50564	0.49244	0.43906	0.14048	3.3734	0.68915	0.34475	0.54458	-0.10827	-0.016105	0.40907	5.7118	16.638	2.5301	0.16679
	6	ST	-3.7169	0.4676	0.5371	0.36539	0.16336	3.2675	0.66511	0.37221	0.54532	-0.095154	-0.031123	0.42108	5.214	19.428	2.3309	0.23681
	6	SW	-4.3722	0.47247	0.42111	0.44315	0.11733	3.3376	0.65778	0.30734	0.49818	-0.082022	0.013738	0.3661	5.6622	13.56	2.4744	0.16596
	6	SW	-4.7457	0.50765	0.5042	0.46373	0.1385	3.4768	0.68803	0.32921	0.54735	-0.07657	-0.0035722	0.41334	6.3764	16.602	2.7047	0.18833
	6	SW	-5.616	0.53387	0.48472	0.45528	0.17331	3.5063	0.70566	0.35079	0.54492	-0.089037	-0.024534	0.40513	6.4658	15.748	2.8112	0.15166
	6	SW	-6.4456	0.55314	0.52464	0.47803	0.1997	3.604	0.73651	0.37228	0.57256	-0.06585	-0.037143	0.42806	6.8496	16.825	2.8592	0.14943
	6	SW	-6.8104	0.56318	0.51715	0.47363	0.20606	3.6815	0.74129	0.39251	0.5772	-0.092903	-0.025528	0.43158	7.3675	16.981	2.9802	0.15115
	6	SW	-6.7611	0.55259	0.53529	0.45976	0.21699	3.6825	0.74452	0.40991	0.5885	-0.079126	-0.027143	0.44167	7.3277	17.946	2.8639	0.17137
	6	SW	-3.6906	0.47388	0.40559	0.46292	0.088574	3.3058	0.65606	0.27726	0.49323	-0.083939	0.013429	0.36011	5.5008	12.868	2.489	0.14606
	6	SW	-4.1205	0.51227	0.48281	0.48443	0.11515	3.457	0.69174	0.30448	0.54012	-0.074304	-0.0060568	0.40265	6.2353	15.458	2.7233	0.15543
	6	SW	-5.2948	0.53549	0.46309	0.46741	0.15574	3.4985	0.7081	0.33848	0.53808	-0.088927	-0.020452	0.3965	6.3908	14.947	2.8115	0.68758
	6	SW	-6.168	0.50233	0.45903	0.42197	0.18711	3.4049	0.69427	0.3685	0.52986	-0.074709	-0.025825	0.39007	5.8596	15.065	2.5498	0.1718
	6	SW	-6.3513	0.5173	0.51323	0.4226	0.21746	3.6227	0.73059	0.4346	0.57851	-0.10571	-0.012544	0.43404	7.0346	18.068	2.5889	0.19487
	6	SW	-7.1754	0.48106	0.35597	0.40741	0.18215	3.3374	0.68492	0.36122	0.46639	-0.069298	-0.032381	0.33099	5.5105	11.342	2.4056	0.15634
	6	SW	-5.5372	0.52299	0.46306	0.46714	0.16368	3.488	0.70428	0.3384	0.52666	-0.066727	-0.024905	0.38883	6.3271	14.617	2.7312	0.1415
	6	SW	-7.6106	0.57745	0.49817	0.48755	0.2111	3.7705	0.75568	0.40438	0.579	-0.10183	-0.018188	0.4288	7.861	16.341	3.067	0.14121
	6	SW	-7.0888	0.52505	0.46293	0.43224	0.21255	3.5486	0.72566	0.40372	0.54639	-0.078976	-0.026772	0.4012	6.5708	15.482	2.6588	0.16976
	8	RT	-4.4389	0.5122	0.4605	0.47719	0.11938	3.4157	0.70026	0.31746	0.53463	-0.07669	-0.0087779	0.3971	5.8937	15.033	2.6623	0.15125
	8	RT	-5.7367	0.56432	0.51116	0.50734	0.1489	3.6174	0.72773	0.33919	0.57345	-0.094505	-0.0067678	0.43025	7.0163	16.512	3.0869	0.13471
	8	RT	-5.5269	0.56088	0.53058	0.49935	0.16179	3.6178	0.73768	0.35101	0.58646	-0.074924	-0.015239	0.44101	6.934	17.341	2.9828	0.14786
	8	RT	-3.3502	0.49666	0.5441	0.47406	0.10364	3.4817	0.69613	0.33084	0.57356	-0.085872	0.0088879	0.44296	6.3325	18.607	2.6272	0.19271
	8	RT	-5.3188	0.54267	0.5045	0.50319	0.13235	3.6322	0.72634	0.34395	0.57154	-0.081435	0.0019784	0.42836	7.119	16.557	2.9253	0.15751
	8	RT	-6.7998	0.57957	0.54806	0.49176	0.19575	3.6868	0.74821	0.38484	0.59829	-0.094548	-0.020119	0.45151	7.3113	18.012	3.0896	0.14573
	8	RT	-4.858	0.43418	0.32839	0.43343	0.062237	3.2261	0.60247	0.25739	0.42831	-0.073624	0.034765	0.3068	5.2791	9.9623	2.4211	0.088369
	8	RT	-5.7548	0.54771	0.46667	0.49667	0.13508	3.5926	0.71288	0.33282	0.54663	-0.099482	0.0017115	0.40548	6.9554	15.036	2.9803	0.12152
	8	RT	-6.0643	0.5713	0.51991	0.50907	0.1631	3.7026	0.74932	0.36564	0.5906	-0.08287	-0.0087829	0.4416	7.4103	17.03	3.09	0.14494
	8	RT	-5.7686	0.59777	0.5805	0.54646	0.15438	3.7023	0.75473	0.33293	0.61432	-0.079456	-0.016878	0.47049	7.3528	18.442	3.3323	0.12235
	8	RT	-5.8091	0.57874	0.49903	0.53024	0.13962	3.6318	0.74094	0.32377	0.57687	-0.081621	-0.0048112	0.43018	7.003	16.02	3.1585	0.12046
	8	RT	-6.0448	0.60565	0.55314	0.53637	0.15707	3.7285	0.75361	0.34182	0.60411	-0.090192	-0.015818	0.45659	7.5529	17.494	3.4261	0.12119
	8	RT	-6.4109	0.54453	0.46855	0.48529	0.16811	3.5438	0.72855	0.35459	0.55175	-0.079044	-0.020316	0.40503	6.5106	14.798	2.8336	0.13719
	8	RT	-6.7122	0.58069	0.52947	0.51332	0.17807	3.755	0.75893	0.37938	0.60053	-0.08964	-0.0087953	0.45044	7.6886	17.51	3.1175	0.14407
	8	RT	-7.2208	0.60173	0.57693	0.50864	0.20548	3.8181	0.7684	0.40675	0.6232	-0.10178	-0.016443	0.47311	8.0407	19.093	3.2765	0.14569
	8	RT	-3.3586	0.40719	0.35227	0.42584	0.015789	3.1725	0.55086	0.21855	0.42068	-0.08666	0.07422	0.31058	5.2521	10.645	2.4009	-0.0080142
	8	RT	-4.3878	0.45911	0.38735	0.45197	0.065655	3.3006	0.62472	0.2673	0.47034	-0.088038	0.040012	0.34653	5.6279	12.377	2.539	0.16987
	8	RT	-7.3134	0.59175	0.53436	0.51266	0.18867	3.7454	0.75218	0.37544	0.59601	-0.099148	-0.012638	0.44742	7.6706	17.228	3.2578	0.13452
	8	RT	-5.66	0.52024	0.50759	0.45619	0.16632	3.5294	0.71033	0.36905	0.56318	-0.079848	-0.013927	0.42348	6.5389	16.978	2.7167	0.16926
	8	RT	-7.1501	0.55871	0.45007	0.50021	0.17015	3.7154	0.73815	0.37226	0.55136	-0.1005	-0.0038847	0.40239	7.5774	14.384	2.995	0.16282
	8	RT	-6.3157	0.56534	0.51241	0.50365	0.17434	3.6827	0.74657	0.36743	0.5851	-0.081079	-0.011696	0.43641	7.2908	16.716	3.0172	0.14355
	8	RW	-4.7005	0.55478	0.59525	0.50724	0.14025	3.6394	0.73229	0.34666	0.61222	-0.077237	-0.0099676	0.4746	7.098	19.917	2.9997	0.17304
	8	RW	-5.8525	0.58953	0.53237	0.53862	0.14929	3.6912	0.74348	0.32857	0.58907	-0.082303	-0.013054	0.44202	7.3849	16.599	3.3056	0.11608
	8	RW	-3.7591	0.53644	0.54862	0.48841	0.12211	3.4683	0.71274	0.31458	0.57666	-0.060847	-0.021711	0.43798	6.1397	17.631	2.828	0.1598
	8	RW	-3.9849	0.4393	0.35006	0.44268	0.053481	3.2501	0.59294	0.24475	0.43772	-0.089484	0.057448	0.31779	5.4846	10.714	2.4695	0.047422
	8	RW	-5.0132	0.46865	0.37519	0.44463	0.089824	3.3414	0.63499	0.28644	0.46577	-0.079138	0.023442	0.33875	5.821	11.804	2.5854	0.14301
	8	RW	-6.4575	0.57504	0.53116	0.49739	0.17959	3.6967	0.74398	0.37643	0.59197	-0.098101	-0.011888	0.44437	7.3947	17.399	3.1054	0.13755
	8	RW	-1.7543	0.39011	0.4456	0.41277	0.0080342	3.1379	0.59428	0.2683	0.48781	-0.12069	0.065954	0.37512	4.8234	15.615	2.0911	0.20832
	8	RW	-3.3896	0.43861	0.3985	0.45054	0.035793	3.2173	0.60708	0.24021	0.46523	-0.079912	0.037991	0.34574	5.223	12.518	2.4498	0.10458
	8	RW	-5.8339	0.55829	0.51488	0.49324	0.16144	3.6261	0.73051	0.35738	0.57801	-0.095756	-0.0081771	0.43358	7.0321	16.864	2.9949	0.14467
	8	RW	-3.2845	0.45093	0.38946	0.46482	0.027517	3.1521	0.60197	0.20986	0.45696	-0.077606	0.043185	0.33865	4.8559	11.932	2.5292	-0.048469
	8	RW	-2.8084	0.50784	0.4664	0.50589	0.049096	3.368	0.66215	0.24174	0.52397	-0.087062	0.022556	0.39386	5.8367	14.567	2.8371	0.11755
	8	RW	-5.529	0.55557	0.50486	0.50139	0.1475	3.6003	0.72724	0.33806	0.57213	-0.08083	-0.0073846	0.42775	6.8894	16.439	3.0039	0.20184
	8	RW	-4.6601	0.53802	0.56494	0.48753	0.13767	3.569	0.71899	0.34574	0.5928	-0.079947	-0.0086522	0.45559	6.7458	18.969	2.8706	0.17027
	8	RW	-5.4716	0.54656	0.48024	0.49736	0.1329	3.5748	0.713	0.33079	0.55261	-0.091805	-0.0028805	0.41069	6.8253	15.426	2.9616	0.12005
	8	RW	-6.0226	0.57815	0.52343	0.51893	0.16074	3.6796	0.74724	0.34835	0.59068	-0.078955	-0.012767	0.44168	7.2715	16.872	3.1458	0.13742
	8	RW	-2.7466	0.4979	0.52742	0.46329	0.088258	3.3074	0.67986	0.29237	0.55122	-0.062758	-0.020235	0.41958	5.3532	17.082	2.57	0.17465
	8	RW	-5.8617	0.57051	0.52116	0.51506	0.15703	3.6423	0.74143	0.34309	0.58524	-0.075157	-0.016358	0.43818	7.0752	16.761	3.078	0.1364
	8	RW	-6.7672	0.59227	0.51753	0.52217	0.16447	3.6851	0.74707	0.34864	0.58371	-0.091978	-0.016217	0.43624	7.3174	16.318	3.2962	0.12164
	8	ST	8.0879	0.2011	0.25537	0.50625	-0.38386	2.6034	0.41112	-0.067057	0.32982	-0.1491	0.20014	0.25197	2.6711	7.377	1.4105	0.16534
	8	ST	3.4391	0.27723	0.35355	0.47389	-0.22978	2.8041	0.51211	0.098886	0.41659	-0.14798	0.088543	0.32374	3.3304	12.275	1.6016	0.228
	8	ST	6.2621	0.30314	0.38518	0.47352	-0.22617	2.9616	0.56466	0.1186	0.45837	-0.1336	0.059471	0.35591	3.9728	14.659	1.6695	0.29975
	8	SW	-2.9992	0.46167	0.34902	0.45676	0.075005	3.2123	0.64774	0.26027	0.45426	-0.069814	-0.0045635	0.32315	4.9704	10.54	2.4005	0.13649
	8	SW	-5.1919	0.54632	0.48007	0.50498	0.123	3.5745	0.71435	0.31986	0.55445	-0.081112	0.0014927	0.41246	6.8104	15.425	2.9996	0.2833
	8	SW	-6.5849	0.59635	0.525	0.52614	0.16703	3.7467	0.75683	0.36055	0.59641	-0.095412	-0.0095646	0.44637	7.6469	16.876	3.3129	0.12574
	8	SW	-3.7223	0.5184	0.55522	0.46947	0.12995	3.3766	0.69645	0.31239	0.56768	-0.062273	-0.02994	0.43283	5.6699	17.738	2.6653	0.16342
	8	SW	-7.3173	0.58214	0.47557	0.5259	0.17481	3.7636	0.75563	0.36082	0.57015	-0.080898	-0.014956	0.41817	7.8143	14.995	3.1799	0.12283
	8	SW	-6.5106	0.60333	0.55161	0.52844	0.17417	3.7473	0.75801	0.35909	0.60712	-0.095063	-0.014226	0.45812	7.6416	17.69	3.3551	0.12513
	8	SW	-5.666	0.54962	0.48435	0.50271	0.15301	3.5728	0.73027	0.33622	0.55975	-0.072747	-0.017695	0.41439	6.6937	15.432	2.8917	0.13404
	8	SW	-7.5781	0.56688	0.42736	0.50852	0.16975	3.6501	0.73798	0.35087	0.53457	-0.090294	-0.016156	0.38639	7.1809	13.18	3.0733	0.11435
	8	SW	-6.1321	0.57649	0.53477	0.51448	0.1713	3.7119	0.7526	0.36309	0.59808	-0.07907	-0.013043	0.44946	7.4461	17.447	3.0967	0.1417
	8	SW	-3.5581	0.38127	0.29475	0.40976	-0.0036274	3.1372	0.53303	0.21153	0.38335	-0.080044	0.07193	0.27664	5.1417	8.7327	2.2577	0.061422
	8	SW	-6.1415	0.51281	0.39889	0.47332	0.12886	3.4654	0.68898	0.31809	0.4995	-0.079991	0.0025956	0.36286	6.2736	12.713	2.7618	0.088306
	8	SW	-5.75	0.57993	0.54065	0.5086	0.16255	3.6372	0.73992	0.34836	0.59312	-0.091922	-0.012956	0.44767	7.0373	17.519	3.1405	0.13214
	8	SW	-2.7579	0.40978	0.39334	0.42651	0.026596	3.1799	0.57885	0.23985	0.45075	-0.089211	0.051517	0.33548	5.1589	12.331	2.3216	0.13663
	8	SW	-5.7377	0.4759	0.37723	0.42997	0.13198	3.3449	0.6573	0.31952	0.47438	-0.077557	-0.0034849	0.34203	5.7203	12.008	2.5123	0.12857
	8	SW	-6.7493	0.57882	0.49787	0.50619	0.18057	3.7345	0.75259	0.37508	0.57924	-0.099089	-0.012481	0.42954	7.6123	16.15	3.1123	0.13395
Experiment 3	2	RT	-6.5458	0.5594	0.4047	0.50213	0.14886	3.5665	0.73058	0.33146	0.51528	-0.073101	-0.02502	0.36883	6.6485	12.241	2.9827	0.11741
	2	RT	-7.0599	0.57305	0.53018	0.49748	0.19656	3.7835	0.75766	0.39651	0.59294	-0.073989	-0.022878	0.44315	7.9379	17.345	3.0769	0.15369
	2	RT	-7.6171	0.56229	0.50773	0.46053	0.21856	3.7101	0.75086	0.42081	0.57902	-0.09608	-0.024744	0.42958	7.4567	16.864	2.9348	0.16227
	2	RT	-7.3438	0.55672	0.39255	0.5043	0.14944	3.532	0.72346	0.32505	0.50492	-0.070021	-0.020161	0.36164	6.4777	11.826	2.9924	0.11102
	2	RT	-7.4722	0.56468	0.49869	0.49501	0.19024	3.779	0.75652	0.39827	0.57733	-0.077126	-0.018645	0.4275	7.9202	16.345	3.0089	0.15435
	2	RT	-6.2347	0.55092	0.53644	0.45794	0.1922	3.6913	0.74609	0.41589	0.5918	-0.098935	-0.018079	0.44608	7.3757	18.432	2.8574	0.1848
	2	RT	-7.1715	0.55602	0.4382	0.49392	0.16603	3.6166	0.73876	0.36261	0.53705	-0.074667	-0.019895	0.39028	6.9117	13.77	2.9489	0.13363
	2	RT	-8.4453	0.55492	0.4448	0.46431	0.20519	3.7093	0.74091	0.41018	0.54552	-0.096337	-0.023046	0.39509	7.5916	14.338	2.9575	0.14807
	2	RT	-6.5862	0.5337	0.48885	0.44965	0.19533	3.6516	0.74113	0.41429	0.56905	-0.083291	-0.015075	0.4216	7.1413	16.679	2.7285	0.18112
	2	RT	-6.6405	0.56825	0.51506	0.49706	0.17795	3.6753	0.74782	0.3755	0.58182	-0.076427	-0.019458	0.43403	7.2316	16.772	3.0363	0.14748
	2	RT	-9.0785	0.57843	0.44848	0.49698	0.19595	3.844	0.76005	0.40979	0.55694	-0.10487	-0.015248	0.40464	8.3968	14.487	3.1413	0.13772
	2	RT	-6.7031	0.53742	0.50438	0.45187	0.20061	3.6936	0.74805	0.42354	0.57799	-0.084855	-0.016947	0.43083	7.3732	17.325	2.763	0.18763
	2	RT	-10.815	0.57676	0.27887	0.56669	0.12989	3.7301	0.76048	0.32634	0.44734	-0.090165	-0.00043169	0.31005	7.4934	7.7734	3.1022	0.078952
	2	RT	-8.878	0.59641	0.38928	0.57276	0.14299	3.878	0.77365	0.34745	0.53809	-0.097311	0.0070035	0.38163	8.463	11.713	3.2968	0.095613
	2	RT	-9.5106	0.58677	0.39475	0.53964	0.16847	3.8383	0.7726	0.38349	0.53998	-0.11336	0.0025776	0.38376	8.1545	12.137	3.1374	0.10707
	2	RT	-4.7375	0.53882	0.51825	0.49049	0.13274	3.5037	0.72002	0.33098	0.5718	-0.066208	-0.017532	0.428	6.3149	16.657	2.8217	0.15455
	2	RT	-7.3879	0.56172	0.45623	0.49579	0.18014	3.7513	0.75672	0.39895	0.56396	-0.10555	-0.0081043	0.41097	7.7043	14.886	2.9354	0.14282
	2	RT	-7.3715	0.52089	0.42009	0.45251	0.18535	3.6413	0.74091	0.41254	0.53624	-0.091462	-0.0041602	0.38819	7.0718	14.184	2.6314	0.16903
	2	RT	-6.084	0.50842	0.34103	0.4798	0.11329	3.377	0.6852	0.29521	0.46357	-0.072516	-0.0090719	0.32807	5.7626	10.305	2.684	0.11816
	2	RT	-8.451	0.55524	0.40003	0.49682	0.16402	3.73	0.73961	0.37516	0.52252	-0.10643	-0.008003	0.37466	7.7861	12.67	2.9868	0.12733
	2	RT	-6.3846	0.53218	0.47539	0.4556	0.18314	3.5829	0.73016	0.3901	0.56041	-0.087538	-0.0094362	0.41451	6.766	16.122	2.7209	0.16573
	2	RT	-6.6854	0.53099	0.42056	0.47875	0.15614	3.5357	0.71972	0.3519	0.51973	-0.075209	-0.020759	0.37641	6.5383	13.236	2.7747	0.1387
	2	RT	-9.1035	0.57414	0.45471	0.48767	0.21314	3.8184	0.75952	0.41789	0.55742	-0.10286	-0.021113	0.40564	8.1829	14.653	3.0818	0.13859
	2	RT	-6.4358	0.52363	0.49438	0.44021	0.19707	3.6206	0.73547	0.41496	0.5689	-0.084221	-0.017657	0.42321	6.9809	17.032	2.6645	0.19166
	2	RW	-3.7484	0.51868	0.52398	0.46978	0.11887	3.3841	0.69655	0.31233	0.55483	-0.06008	-0.027724	0.418	5.7187	16.69	2.6944	0.16373
	2	RW	-6.1558	0.58282	0.53298	0.50715	0.17123	3.7634	0.75581	0.38269	0.59476	-0.097806	-0.017396	0.4454	7.7962	17.412	3.1609	0.14554
	2	RW	-7.04	0.54529	0.49308	0.46074	0.19907	3.6927	0.74655	0.41375	0.57285	-0.083545	-0.018985	0.42338	7.3845	16.522	2.8387	0.17282
	2	RW	-7.4169	0.53487	0.36173	0.49145	0.1531	3.5269	0.72329	0.33966	0.48994	-0.074667	-0.0185	0.34662	6.4459	10.936	2.7871	0.11828
	2	RW	-5.8282	0.56416	0.51428	0.50258	0.16714	3.7064	0.75182	0.37523	0.58695	-0.081437	-0.012626	0.43813	7.4141	17.044	2.9846	0.15277
	2	RW	-7.0317	0.54029	0.44921	0.45854	0.18956	3.61	0.73561	0.39398	0.54431	-0.089575	-0.02147	0.39677	6.9012	14.683	2.7892	0.15611
	2	RW	-5.3773	0.49341	0.34601	0.464	0.10523	3.3113	0.67051	0.28785	0.4577	-0.073679	-0.011094	0.32522	5.4386	10.398	2.5905	0.12406
	2	RW	-5.7054	0.47108	0.33445	0.42943	0.12001	3.2555	0.65254	0.2988	0.44426	-0.067231	-0.015394	0.31474	5.206	10.342	2.4396	0.11916
	2	RW	-7.9507	0.57737	0.51666	0.47875	0.21693	3.7996	0.76198	0.42809	0.59412	-0.10278	-0.014368	0.4414	7.9745	17.281	3.0636	0.15895
	2	RW	-6.8737	0.58636	0.47256	0.52638	0.16308	3.6798	0.75115	0.34708	0.56447	-0.078858	-0.020807	0.41223	7.2297	14.483	3.1944	0.11691
	2	RW	-7.5622	0.56225	0.46782	0.49092	0.18486	3.6888	0.74388	0.37835	0.5561	-0.075011	-0.022314	0.40727	7.4012	14.984	3.0072	0.14212
	2	RW	-8.3343	0.58136	0.51277	0.4793	0.22502	3.8051	0.76599	0.43057	0.59153	-0.10194	-0.019268	0.43834	7.9788	16.957	3.0712	0.15244
	2	RW	-6.4481	0.47849	0.31369	0.44937	0.10821	3.2678	0.6479	0.28437	0.43435	-0.0776	-0.0060994	0.3048	5.3054	9.2572	2.5532	0.12499
	2	RW	-6.9585	0.53629	0.45471	0.47696	0.16663	3.6649	0.72464	0.37485	0.54357	-0.081741	-0.011039	0.3986	7.3941	14.741	2.8721	0.16112
	2	RW	-6.4881	0.48289	0.37406	0.39934	0.1728	3.3774	0.68943	0.38071	0.48293	-0.090802	-0.020428	0.34589	5.7343	12.48	2.4056	0.17365
	2	RW	-7.0381	0.60322	0.57498	0.52413	0.19839	3.8649	0.77308	0.39702	0.6211	-0.088208	-0.022823	0.47068	8.3427	18.692	3.3357	0.14244
	2	RW	-7.1238	0.58027	0.52451	0.50189	0.19108	3.7874	0.76287	0.39874	0.59649	-0.083161	-0.015263	0.44511	7.8886	17.35	3.1058	0.15117
	2	RW	-7.2141	0.55275	0.50389	0.45254	0.21448	3.6942	0.74784	0.42446	0.57924	-0.095743	-0.020556	0.42942	7.3762	16.999	2.848	0.17152
	2	RW	-9.0948	0.55924	0.34872	0.5044	0.16983	3.5458	0.72441	0.32599	0.48384	-0.065722	-0.025932	0.33928	6.5695	10.214	3.0234	0.099477
	2	RW	-8.5775	0.58607	0.47642	0.50741	0.20047	3.8051	0.76003	0.39217	0.5691	-0.088394	-0.024585	0.41578	8.0798	15.015	3.2341	0.13218
	2	RW	-7.4316	0.55961	0.51843	0.46572	0.22534	3.7885	0.76263	0.43647	0.59497	-0.085596	-0.017818	0.44213	7.9003	17.573	2.8926	0.17304
	2	RW	-5.2089	0.54091	0.56664	0.46729	0.16919	3.5251	0.72422	0.36219	0.5837	-0.054755	-0.039033	0.44193	6.42	18.156	2.8323	0.17329
	2	RW	-9.5204	0.59391	0.46052	0.513	0.20695	3.8665	0.76927	0.40563	0.56518	-0.093683	-0.021359	0.41059	8.4302	14.484	3.26	0.12664
	2	RW	-6.7806	0.54057	0.49762	0.45326	0.20346	3.6805	0.74561	0.41751	0.57531	-0.084054	-0.018065	0.42607	7.3059	16.832	2.7848	0.17828
	2	ST	-8.0575	0.58427	0.42339	0.53618	0.15888	3.767	0.76074	0.36158	0.54189	-0.083831	-0.014783	0.39001	7.7578	12.952	3.1637	0.11267
	2	ST	-6.6038	0.51657	0.4007	0.46228	0.15214	3.5136	0.71896	0.36164	0.51013	-0.076379	-0.014854	0.36694	6.3994	12.927	2.6623	0.15532
	2	ST	-7.2445	0.56511	0.48538	0.47645	0.19792	3.7504	0.75799	0.41562	0.57638	-0.10636	-0.014292	0.42437	7.6669	16.219	2.9356	0.1564
	2	ST	-3.6416	0.52639	0.51599	0.48823	0.10786	3.4121	0.70223	0.29918	0.55358	-0.064283	-0.026218	0.41527	5.8547	16.109	2.7408	0.15046
	2	ST	-6.5004	0.56169	0.49778	0.49782	0.17582	3.7417	0.75506	0.38956	0.58245	-0.08543	-0.0098181	0.43106	7.6548	16.446	2.9775	0.15466
	2	ST	-6.5493	0.56286	0.50168	0.48115	0.17882	3.6898	0.74843	0.39374	0.57929	-0.10083	-0.012972	0.43079	7.3327	16.718	2.97	0.15587
	2	ST	-6.9198	0.55049	0.39525	0.50533	0.14963	3.6056	0.73663	0.34406	0.51838	-0.079109	-0.0095517	0.37058	6.8615	12.356	2.8849	0.12183
	2	ST	-7.2524	0.5051	0.34786	0.44536	0.1501	3.4386	0.69919	0.34719	0.46991	-0.084043	-0.022482	0.33213	6.0851	10.871	2.5916	0.14113
	2	ST	-6.5011	0.53684	0.47758	0.46179	0.18517	3.6493	0.74162	0.40145	0.56381	-0.084253	-0.013973	0.41517	7.1224	16.036	2.7641	0.17176
	2	ST	-4.892	0.50635	0.42481	0.46174	0.12819	3.3697	0.69329	0.31592	0.5058	-0.064888	-0.027582	0.36853	5.6514	13.211	2.5924	0.14508
	2	ST	-7.7822	0.57108	0.47717	0.49852	0.19442	3.7345	0.75344	0.38712	0.56725	-0.079726	-0.018872	0.41597	7.6197	15.327	3.0527	0.1389
	2	ST	-7.5559	0.55914	0.51333	0.45709	0.22473	3.7652	0.76046	0.44261	0.59216	-0.099427	-0.016657	0.43945	7.7453	17.531	2.8592	0.17547
	2	ST	-4.6433	0.47924	0.28508	0.45468	0.09704	3.2387	0.66338	0.27636	0.41574	-0.066846	-0.017718	0.28998	5.0425	8.466	2.4476	0.11614
	2	ST	-7.0476	0.58378	0.53382	0.4976	0.19454	3.8399	0.76941	0.41897	0.60645	-0.10337	-0.010949	0.45329	8.211	17.928	3.1009	0.15899
	2	ST	-6.7917	0.52584	0.45407	0.45029	0.18931	3.5955	0.73361	0.40086	0.54678	-0.086313	-0.013287	0.40117	6.8227	15.271	2.6733	0.16817
	2	ST	-4.6987	0.52724	0.47826	0.48566	0.129	3.4421	0.70912	0.31529	0.54127	-0.061145	-0.028589	0.39902	5.9974	14.708	2.7437	0.14334
	2	ST	-7.1802	0.56752	0.48379	0.5025	0.18115	3.763	0.75399	0.38519	0.57129	-0.078448	-0.016235	0.42064	7.8365	15.663	3.0428	0.14456
	2	ST	-7.2934	0.56798	0.49854	0.48023	0.19992	3.7426	0.75588	0.40882	0.58082	-0.10139	-0.015804	0.43027	7.6346	16.575	2.9722	0.15344
	2	ST	-5.3749	0.49332	0.30981	0.46401	0.10845	3.2806	0.67156	0.28043	0.43548	-0.063768	-0.023117	0.3046	5.2482	9.1359	2.5359	0.11458
	2	ST	-7.1907	0.55183	0.43825	0.49408	0.16757	3.6687	0.73935	0.36651	0.54199	-0.078733	-0.013301	0.39342	7.3121	13.995	2.9356	0.13914
	2	ST	-6.6148	0.545	0.47826	0.46638	0.18541	3.6879	0.74552	0.40584	0.56562	-0.099313	-0.016881	0.41716	7.3558	16.02	2.8248	0.167
	2	ST	-8.7499	0.53926	0.33705	0.48276	0.16597	3.5274	0.71864	0.34546	0.47437	-0.082086	-0.016838	0.33233	6.4926	10.131	2.8434	0.11227
	2	ST	-8.4519	0.55752	0.40767	0.49399	0.17529	3.6631	0.7374	0.36552	0.52279	-0.080784	-0.013186	0.37577	7.2805	12.839	2.995	0.14674
	2	ST	-6.2467	0.54953	0.49486	0.47283	0.17454	3.6578	0.743	0.39356	0.57477	-0.10043	-0.0089568	0.42746	7.1647	16.725	2.8464	0.16181
	2	SW	-4.4193	0.5253	0.51765	0.47549	0.13755	3.4388	0.70799	0.32618	0.55762	-0.05541	-0.033466	0.41629	5.9837	16.267	2.7208	0.159
	2	SW	-7.3456	0.57533	0.48843	0.49837	0.19054	3.73	0.75298	0.38565	0.57213	-0.089352	-0.018316	0.42138	7.585	15.708	3.1001	0.13861
	2	SW	-6.9006	0.5611	0.49265	0.48412	0.18845	3.6884	0.74971	0.3916	0.57477	-0.081744	-0.015894	0.42467	7.311	16.272	2.9397	0.15336
	2	SW	-5.8703	0.57204	0.46709	0.52041	0.14185	3.6102	0.73552	0.32431	0.55219	-0.075318	-0.016699	0.40597	6.9055	14.665	3.1031	0.12032
	2	SW	-7.4115	0.57983	0.45319	0.50349	0.17163	3.7294	0.74282	0.36785	0.55028	-0.097739	-0.016681	0.4013	7.7243	14.302	3.2023	0.1248
	2	SW	-6.8171	0.56067	0.49542	0.47762	0.19205	3.7383	0.75417	0.40814	0.5802	-0.092036	-0.013862	0.42875	7.624	16.536	2.936	0.16308
	2	SW	-4.5486	0.50044	0.46386	0.45191	0.12562	3.3321	0.68504	0.31585	0.5244	-0.062514	-0.02417	0.38768	5.4727	14.773	2.5626	0.16039
	2	SW	-4.4475	0.4943	0.4946	0.42309	0.15271	3.3623	0.69129	0.35378	0.54305	-0.071658	-0.021259	0.40669	5.6179	16.663	2.4844	0.18824
	2	SW	-7.0349	0.55534	0.4995	0.46096	0.20482	3.7135	0.75048	0.42005	0.57873	-0.094615	-0.017736	0.42864	7.484	16.826	2.8797	0.1684
	2	SW	-3.1133	0.5166	0.47502	0.48337	0.10527	3.3538	0.68918	0.28135	0.53006	-0.058368	-0.025469	0.39304	5.5819	14.853	2.6757	0.14147
	2	SW	-7.7935	0.5556	0.36769	0.49962	0.15025	3.5353	0.72059	0.3245	0.49216	-0.081411	-0.0204	0.34829	6.5375	11.021	2.9671	0.10664
	2	SW	-6.023	0.524	0.47753	0.44911	0.18122	3.5851	0.7306	0.39651	0.5606	-0.082382	-0.013317	0.41412	6.7798	16.199	2.6875	0.17768
	2	SW	-6.1126	0.57411	0.52409	0.50859	0.16706	3.6707	0.74689	0.35957	0.58885	-0.080325	-0.01501	0.44062	7.2164	17.058	3.0694	0.13932
	2	SW	-7.2477	0.54411	0.3773	0.47809	0.16121	3.6124	0.72412	0.35763	0.49984	-0.093788	-0.021597	0.35571	7.0729	11.799	2.8639	0.12739
	2	SW	-6.4734	0.53129	0.46042	0.4565	0.1806	3.5939	0.73221	0.39023	0.55016	-0.083083	-0.014712	0.40409	6.8252	15.4	2.7256	0.16577
	2	SW	-5.1474	0.43771	0.3728	0.40557	0.10531	3.3145	0.62889	0.3227	0.46426	-0.082104	0.0069671	0.33582	5.6895	12.081	2.3708	0.16317
	2	SW	-4.9736	0.50195	0.45063	0.44348	0.13574	3.5097	0.68489	0.35175	0.52539	-0.095888	-0.00083874	0.38912	6.6003	15.062	2.6485	0.16493
	2	SW	-6.7102	0.54282	0.48743	0.46097	0.18878	3.6763	0.74147	0.40545	0.56933	-0.090816	-0.010518	0.42198	7.2998	16.579	2.8228	0.17107
	2	SW	-8.0354	0.5366	0.31117	0.50007	0.14057	3.5235	0.71794	0.32214	0.45664	-0.071084	-0.01862	0.31794	6.4811	9.2054	2.8066	0.10585
	2	SW	-7.5627	0.58658	0.47951	0.5098	0.18112	3.7415	0.75135	0.37245	0.56642	-0.090432	-0.020461	0.41596	7.6966	15.177	3.204	0.12533
	2	SW	-5.5471	0.51273	0.46092	0.44003	0.16395	3.4204	0.70214	0.35164	0.52818	-0.066046	-0.027391	0.38894	5.9155	14.891	2.6127	0.16229
	2	SW	-7.0569	0.56248	0.42778	0.50509	0.16492	3.5863	0.73267	0.33626	0.53092	-0.072553	-0.019875	0.38332	6.763	13.238	2.9927	0.11663
	2	SW	-5.9723	0.50082	0.35759	0.43973	0.14989	3.367	0.69003	0.33267	0.47148	-0.078136	-0.029101	0.33407	5.6667	11.151	2.5331	0.13859
	2	SW	-6.4747	0.52875	0.49957	0.44118	0.20886	3.7	0.75067	0.43741	0.58007	-0.087329	-0.015598	0.43003	7.3834	17.375	2.6511	0.19635
	4	RT	-5.771	0.557	0.53551	0.49604	0.15928	3.7208	0.75095	0.38745	0.59384	-0.08939	-0.012784	0.44644	7.5273	17.83	2.972	0.16636
	4	RT	-6.3534	0.53424	0.49553	0.46494	0.17844	3.694	0.74092	0.40502	0.57255	-0.083253	-0.010752	0.4256	7.4483	16.869	2.7782	0.20486
	4	RT	-5.9553	0.54572	0.51567	0.46181	0.17417	3.672	0.74483	0.40802	0.58478	-0.09571	-0.010705	0.43725	7.2429	17.745	2.8323	0.18383
	4	RT	-6.0572	0.56715	0.51902	0.50626	0.16267	3.7337	0.75757	0.38168	0.59	-0.077588	-0.015761	0.43911	7.5482	16.997	3.0202	0.15566
	4	RT	-6.1986	0.57183	0.52001	0.50073	0.16194	3.7417	0.75099	0.38402	0.59128	-0.10268	-0.0069956	0.44304	7.7119	17.433	3.0663	0.1521
	4	RT	-6.3426	0.5342	0.48882	0.45752	0.18264	3.6378	0.73894	0.40149	0.56691	-0.080088	-0.017076	0.41932	7.0658	16.434	2.7635	0.17709
	4	RT	-7.5477	0.59118	0.44947	0.5463	0.14772	3.8398	0.77214	0.37189	0.56991	-0.10397	-0.00025734	0.41379	8.1676	14.235	3.2205	0.11832
	4	RT	-6.914	0.54931	0.42143	0.50062	0.15162	3.6449	0.74114	0.36097	0.53834	-0.089193	-0.0021272	0.38903	7.102	13.573	2.8847	0.13501
	4	RT	-6.9104	0.54765	0.43195	0.48423	0.16121	3.6662	0.74568	0.38811	0.5452	-0.10339	-0.0048609	0.39612	7.1989	14.193	2.8434	0.14586
	4	RT	-6.1536	0.56703	0.38628	0.541	0.10282	3.6309	0.74227	0.31388	0.52022	-0.088832	0.0062167	0.37093	6.9781	11.899	3.0436	0.10882
	4	RT	-6.536	0.56063	0.46073	0.50883	0.15845	3.6604	0.74565	0.35848	0.562	-0.087103	-0.0018778	0.41189	7.1608	15.037	2.9475	0.13372
	4	RT	-6.4364	0.55088	0.45024	0.48833	0.15869	3.6639	0.74436	0.38054	0.55672	-0.10114	-0.0030764	0.40595	7.1898	14.829	2.8848	0.14793
	4	RW	-6.7829	0.58979	0.45305	0.55231	0.13482	3.7395	0.7605	0.33318	0.56216	-0.079497	-0.0059307	0.40893	7.5617	14	3.2518	0.11145
	4	RW	-8.7816	0.5828	0.37822	0.53562	0.15443	3.7645	0.75685	0.35551	0.51708	-0.10116	-0.0066294	0.36688	7.8114	11.488	3.1752	0.10268
	4	RW	-7.1493	0.5643	0.43036	0.51677	0.15472	3.705	0.75171	0.36007	0.54688	-0.083666	-0.0068195	0.39496	7.4175	13.613	3.039	0.12956
	4	RW	-6.4578	0.5861	0.52682	0.53256	0.16622	3.8453	0.7732	0.38778	0.60859	-0.095465	-0.0084443	0.45285	8.1951	17.144	3.1356	0.14147
	4	RW	-7.1403	0.55407	0.43716	0.50522	0.16022	3.6901	0.74819	0.37155	0.54949	-0.087978	-0.0052785	0.3981	7.3564	14.018	2.9052	0.13629
	4	RW	-7.8108	0.54905	0.43273	0.47827	0.1857	3.74	0.75623	0.41703	0.5531	-0.10687	-0.0027863	0.3992	7.6086	14.265	2.8182	0.15298
	4	RW	-7.3249	0.57324	0.40915	0.5277	0.14753	3.6503	0.74404	0.33587	0.52677	-0.085482	-0.011945	0.37866	7.098	12.464	3.0909	0.10902
	4	RW	-5.3751	0.55465	0.42964	0.54232	0.11083	3.6697	0.74192	0.31604	0.5411	-0.07711	-0.0018669	0.39186	7.2733	13.377	2.9486	0.11971
	4	RW	-6.0544	0.53626	0.43417	0.49007	0.1508	3.6601	0.73899	0.37155	0.54153	-0.092616	-0.0091301	0.393	7.2323	14.084	2.7802	0.14984
	4	RW	-6.4368	0.57057	0.42251	0.53284	0.13098	3.696	0.75446	0.34756	0.54606	-0.094556	0.0010138	0.39289	7.3137	13.207	3.0357	0.11983
	4	RW	-6.5337	0.53676	0.36074	0.51179	0.12276	3.584	0.73296	0.33311	0.4968	-0.086334	-0.00053075	0.35244	6.7487	11.207	2.7761	0.12104
	4	RW	-8.2165	0.56734	0.42438	0.50577	0.17487	3.7954	0.76364	0.4009	0.5504	-0.10272	-0.0066657	0.39562	7.9396	13.581	2.9902	0.1346
	4	ST	-5.5397	0.56969	0.47814	0.53119	0.12727	3.6498	0.74667	0.33272	0.56718	-0.083533	-0.0066331	0.41794	7.0637	15.165	3.0485	0.12737
	4	ST	-7.4328	0.48359	0.29928	0.44481	0.14029	3.3974	0.69631	0.34621	0.44316	-0.085059	-0.0039335	0.30932	5.8154	9.4067	2.4231	0.13625
	4	ST	-6.4719	0.53983	0.43564	0.47659	0.16297	3.6693	0.74775	0.39842	0.55	-0.10749	-0.0029488	0.39859	7.1921	14.463	2.7542	0.15558
	4	ST	-7.4342	0.57398	0.39779	0.5446	0.13199	3.744	0.7592	0.34806	0.53182	-0.092801	-0.00089031	0.3802	7.6097	12.279	3.0704	0.11263
	4	ST	-5.324	0.55935	0.46654	0.51837	0.12238	3.6599	0.7446	0.34604	0.568	-0.095503	0.0071966	0.41766	7.1687	15.355	2.9532	0.13748
	4	ST	-6.6506	0.54042	0.4476	0.48126	0.16576	3.6841	0.7479	0.39652	0.55723	-0.10435	-0.004439	0.40532	7.2987	14.802	2.8	0.15761
	4	ST	-6.0863	0.58548	0.47912	0.54976	0.13087	3.761	0.76324	0.34339	0.57948	-0.087398	-0.0018278	0.42572	7.6843	15.174	3.1973	0.12226
	4	ST	-6.4528	0.53007	0.36607	0.49532	0.1121	3.5195	0.71698	0.32547	0.49106	-0.095263	-0.0014446	0.35042	6.4612	11.455	2.7789	0.12715
	4	ST	-6.1858	0.56335	0.45686	0.51909	0.14331	3.7219	0.75326	0.36197	0.56477	-0.091528	0.00087256	0.41222	7.517	14.815	2.9936	0.13752
	4	ST	-5.3456	0.57083	0.47873	0.53512	0.12365	3.6515	0.74634	0.32769	0.56834	-0.080697	-0.0052883	0.4187	7.0798	15.225	3.0674	0.12648
	4	ST	-6.2396	0.5615	0.44321	0.51191	0.14295	3.7107	0.7448	0.35993	0.54979	-0.10332	-0.0053319	0.3999	7.5463	14.139	3.0263	0.13148
	4	ST	-7.1408	0.52135	0.37275	0.47433	0.15232	3.5937	0.73621	0.38008	0.50829	-0.09399	0.0022184	0.36182	6.7816	12.125	2.6388	0.14393
	4	SW	-4.9189	0.58247	0.47884	0.56279	0.11121	3.7056	0.75495	0.30875	0.57504	-0.079273	-0.0036334	0.42236	7.3758	14.833	3.1876	0.11279
	4	SW	-9.158	0.59458	0.40829	0.54925	0.15714	3.8182	0.76573	0.35656	0.54018	-0.097466	-0.0043002	0.38632	8.0908	12.431	3.2897	0.10357
	4	SW	-6.8695	0.55247	0.40749	0.51503	0.1415	3.6683	0.74483	0.35185	0.53172	-0.086917	-0.0027882	0.38213	7.2302	12.875	2.9392	0.12812
	4	SW	-6.9007	0.53975	0.33847	0.52504	0.11776	3.6065	0.74046	0.33015	0.48759	-0.084608	0.0011848	0.34269	6.8264	10.293	2.7997	0.11231
	4	SW	-7.7032	0.57583	0.42465	0.52951	0.16339	3.7749	0.76307	0.37111	0.55007	-0.098859	-0.0042932	0.39554	7.7922	13.3	3.0457	0.11783
	4	SW	-7.0557	0.56709	0.44692	0.52045	0.16527	3.7726	0.76287	0.37867	0.56536	-0.08875	-0.0016647	0.40939	7.777	14.369	2.9902	0.13296
	4	SW	-6.7843	0.57951	0.47814	0.53649	0.15684	3.7901	0.76752	0.36925	0.57988	-0.087233	-0.0080367	0.42413	7.8437	15.141	3.0808	0.12878
	4	SW	-6.2076	0.56254	0.43754	0.52348	0.14227	3.7311	0.75253	0.35825	0.55412	-0.10014	-0.001769	0.40097	7.6003	13.89	2.9642	0.12712
	4	SW	-6.5655	0.53507	0.41448	0.49091	0.15251	3.6492	0.74243	0.37397	0.53725	-0.091184	-0.0010928	0.38638	7.1155	13.434	2.7766	0.1469
	4	SW	-6.222	0.55805	0.36677	0.54123	0.10833	3.6045	0.7386	0.31062	0.50319	-0.082777	-0.0028685	0.35633	6.8311	10.915	2.9786	0.10343
	4	SW	-10.593	0.55764	0.32583	0.51289	0.17432	3.6869	0.75121	0.36578	0.47928	-0.085011	-0.0070267	0.33561	7.2934	9.8264	2.9165	0.10558
	4	SW	-7.2722	0.55967	0.43189	0.50555	0.16303	3.6938	0.74733	0.36935	0.54677	-0.10171	-0.0064355	0.39584	7.3829	13.753	2.9753	0.12944
	6	RT	-6.1327	0.54948	0.36651	0.52026	0.11602	3.5009	0.71734	0.2943	0.49311	-0.069455	-0.013586	0.34821	6.3259	10.825	2.95	0.10433
	6	RT	-4.4116	0.55051	0.53317	0.50048	0.12882	3.5936	0.73236	0.34018	0.58457	-0.074505	-0.0097414	0.44186	6.8219	17.83	2.9244	0.15978
	6	RT	-5.1671	0.56737	0.54616	0.49621	0.15097	3.6304	0.73966	0.35925	0.59343	-0.089756	-0.014454	0.44941	7.0007	18.154	3.0365	0.1554
	6	RT	-3.4828	0.52834	0.57853	0.47998	0.11307	3.4617	0.71267	0.32672	0.58887	-0.06546	-0.014827	0.45749	6.0955	19.728	2.7603	0.18467
	6	RT	-4.6294	0.56026	0.50744	0.50658	0.12228	3.5844	0.72818	0.32936	0.57196	-0.088035	-0.0093645	0.42755	6.804	16.526	3.0177	0.14308
	6	RT	-5.3456	0.54411	0.52837	0.4752	0.16352	3.5605	0.72698	0.35825	0.57639	-0.070912	-0.020461	0.43467	6.6395	17.558	2.8642	0.16338
	6	RT	-4.6767	0.54321	0.5728	0.47383	0.14522	3.5223	0.7217	0.35344	0.59638	-0.078942	-0.011442	0.46051	6.4227	19.76	2.8464	0.17846
	6	RT	-5.5831	0.55169	0.49302	0.47905	0.15318	3.6063	0.73374	0.37091	0.56696	-0.096592	-0.0084047	0.42184	6.9002	16.503	2.8848	0.15728
	6	RT	-5.8495	0.52752	0.47787	0.45148	0.17187	3.5412	0.72367	0.37902	0.55526	-0.081343	-0.015973	0.4106	6.5412	16.058	2.7154	0.17086
	6	RT	-4.6046	0.56526	0.54716	0.51591	0.12265	3.6029	0.73558	0.32837	0.59059	-0.073915	-0.011715	0.4501	6.8474	18.013	3.0515	0.1495
	6	RT	-5.5828	0.58329	0.54036	0.51239	0.15399	3.6971	0.74873	0.36033	0.59776	-0.099318	-0.0091461	0.45135	7.3915	17.86	3.1632	0.14111
	6	RT	-5.5131	0.55185	0.53211	0.48366	0.16341	3.6238	0.73773	0.36819	0.5846	-0.077006	-0.017991	0.44052	6.9795	17.724	2.9292	0.16666
	6	RW	-5.9444	0.55556	0.48809	0.49352	0.16238	3.6161	0.73684	0.35834	0.56355	-0.078853	-0.016686	0.41728	6.9352	15.874	2.9299	0.14369
	6	RW	-6.0174	0.56202	0.48945	0.48624	0.16154	3.5651	0.72763	0.35263	0.5594	-0.09347	-0.014754	0.41576	6.6717	15.94	2.9798	0.13652
	6	RW	-5.122	0.52924	0.49893	0.45957	0.15626	3.5187	0.71973	0.36223	0.56199	-0.078866	-0.017561	0.41886	6.4231	16.648	2.754	0.17218
	6	RW	-4.1933	0.54184	0.53639	0.49305	0.12562	3.4734	0.71151	0.31393	0.56904	-0.071421	-0.018923	0.43292	6.1819	17.434	2.873	0.15193
	6	RW	-4.9877	0.56889	0.53939	0.50868	0.14319	3.5926	0.73382	0.33066	0.58609	-0.073571	-0.015794	0.44309	6.7924	17.598	3.0772	0.14173
	6	RW	-5.497	0.56254	0.54012	0.48326	0.16081	3.6014	0.73297	0.36437	0.58736	-0.091023	-0.015731	0.44365	6.8586	17.963	2.9974	0.15778
	6	RW	-5.212	0.57122	0.5383	0.51801	0.1461	3.6422	0.74117	0.33861	0.5862	-0.068498	-0.02212	0.44043	7.0713	17.116	3.1072	0.14018
	6	RW	-5.3462	0.57792	0.53611	0.50844	0.15135	3.6579	0.74157	0.35069	0.58715	-0.089555	-0.018744	0.44182	7.1794	17.321	3.1445	0.14048
	6	RW	-3.9382	0.4199	0.40292	0.37965	0.090053	3.2365	0.55801	0.27163	0.44145	-0.062586	0.026136	0.33285	5.5721	13.27	2.4741	0.38046
	6	RW	-5.309	0.53493	0.46232	0.47645	0.14699	3.5037	0.71806	0.34319	0.54259	-0.078371	-0.019752	0.39764	6.3318	14.728	2.7947	0.14547
	6	RW	-5.4729	0.53798	0.49982	0.46686	0.16412	3.5709	0.727	0.36926	0.56588	-0.078574	-0.016777	0.42185	6.7198	16.698	2.8031	0.16634
	6	RW	-6.3475	0.57106	0.52579	0.4846	0.1779	3.6609	0.74329	0.38182	0.58539	-0.095809	-0.017227	0.43905	7.1826	17.379	3.0539	0.15112
	6	ST	1.7248	0.24422	0.3236	0.35656	-0.16711	2.755	0.49386	0.19436	0.39775	-0.16991	0.10738	0.30472	3.1424	13.452	1.4931	0.38732
	6	ST	2.3531	0.45079	0.39341	0.55154	-0.077699	3.303	0.67235	0.20588	0.50021	-0.14173	0.026483	0.36475	5.379	12.774	2.2384	0.14391
	6	ST	3.67437	0.180525	0.250219	0.379999	-0.292758	2.59483	0.403406	0.0779794	0.317899	-0.169133	0.173126	0.242045	2.65281	9.01195	1.34947	0.40385
	6	ST	4.7507	0.1529	0.21451	0.39362	-0.35414	2.4831	0.35723	0.01952	0.28437	-0.20109	0.2156	0.21577	2.2543	7.6345	1.2838	0.3226
	6	ST	3.5886	0.37975	0.40282	0.52999	-0.15017	3.1471	0.6305	0.18036	0.49112	-0.16359	0.045496	0.36889	4.692	14.047	1.9057	0.18986
	6	ST	-2.5512	0.49681	0.48336	0.50152	0.076744	3.4899	0.7124	0.31161	0.55397	-0.095644	-0.0046864	0.41252	6.2906	16.099	2.4787	0.16473
	6	ST	-0.36201	0.46873	0.40516	0.50646	0.0015042	3.303	0.67096	0.24432	0.4995	-0.11689	0.012822	0.36539	5.3938	13.137	2.3483	0.14259
	6	ST	-2.1931	0.47018	0.48436	0.46777	0.074517	3.412	0.6941	0.32334	0.54713	-0.097875	0.0020282	0.41157	5.927	16.709	2.3627	0.19327
	6	SW	-5.2257	0.55538	0.53237	0.49763	0.14903	3.6425	0.74249	0.36221	0.58772	-0.074124	-0.015642	0.44169	7.0593	17.533	2.9372	0.16017
	6	SW	-3.2393	0.50781	0.47331	0.47137	0.11013	3.5005	0.71218	0.33723	0.54891	-0.090075	-0.0067972	0.40712	6.3686	15.9	2.6002	0.17344
	6	SW	-6.1089	0.5148	0.43027	0.45067	0.16767	3.524	0.7215	0.37468	0.52671	-0.073784	-0.020866	0.38254	6.4407	14.165	2.6127	0.16672
	6	SW	-5.6405	0.55361	0.4819	0.50331	0.15181	3.6766	0.74612	0.36637	0.56564	-0.080679	-0.015926	0.41622	7.2658	15.505	2.9117	0.14776
	6	SW	-4.9968	0.52884	0.51148	0.46312	0.15968	3.5954	0.72923	0.37945	0.57313	-0.081968	-0.013249	0.43012	6.8716	17.449	2.7326	0.17937
	6	SW	-4.8378	0.54557	0.49189	0.48015	0.13903	3.5509	0.72302	0.34766	0.55958	-0.090752	-0.015111	0.41685	6.6089	16.187	2.8774	0.15482
	6	SW	-6.064	0.57505	0.51411	0.52002	0.15675	3.6471	0.7436	0.33835	0.57671	-0.069576	-0.022379	0.43076	7.0772	16.352	3.1383	0.13257
	6	SW	-8.0964	0.60548	0.51257	0.53394	0.1873	3.8621	0.77238	0.38565	0.5943	-0.090376	-0.016517	0.43987	8.3333	16.31	3.3826	0.12512
	6	SW	-6.2493	0.58779	0.54309	0.52048	0.16942	3.7511	0.75898	0.36512	0.60282	-0.074356	-0.014585	0.45359	7.6592	17.813	3.2101	0.1424
	6	SW	-5.9356	0.50277	0.38292	0.46357	0.12564	3.3887	0.68732	0.31787	0.48731	-0.07574	-0.0057559	0.35086	5.802	12.124	2.6393	0.14954
	6	SW	-6.027	0.55199	0.50915	0.47999	0.17239	3.7235	0.74735	0.39865	0.58208	-0.09384	-0.012399	0.43356	7.5867	17.077	2.8927	0.167
	6	SW	-5.655	0.5402	0.48651	0.4721	0.16259	3.557	0.72831	0.36241	0.56069	-0.075348	-0.015345	0.41579	6.6017	16.109	2.8111	0.15955
	8	RT	-5.3985	0.53786	0.37472	0.53786	0.09358	3.5886	0.72763	0.30822	0.51108	-0.10146	0.019192	0.36369	6.7995	11.311	2.8493	0.11062
	8	RT	-6.1233	0.52429	0.37783	0.52321	0.10121	3.6479	0.73066	0.33802	0.51605	-0.10386	0.028645	0.36869	7.1833	11.945	2.7418	0.1171
	8	RT	-7.8544	0.58375	0.40913	0.54688	0.14096	3.7743	0.76346	0.35749	0.5476	-0.11667	0.0098009	0.39171	7.7807	12.691	3.1206	0.10706
	8	RT	-7.2721	0.56711	0.40173	0.54259	0.13406	3.7021	0.75383	0.3444	0.53702	-0.10484	0.0073763	0.38369	7.3638	12.297	3.0041	0.10823
	8	RT	-5.8776	0.54712	0.43371	0.53488	0.1211	3.7397	0.75572	0.35624	0.55635	-0.092668	0.0068903	0.40338	7.6214	13.874	2.8328	0.13309
	8	RT	-7.722	0.583	0.39309	0.54774	0.13449	3.7373	0.75744	0.34268	0.53303	-0.11361	0.0086798	0.38052	7.5843	12.064	3.1492	0.10102
	8	RT	-6.0236	0.51714	0.32512	0.51814	0.091062	3.4247	0.70517	0.28192	0.46124	-0.07514	-0.00018031	0.32478	5.9184	9.5895	2.6853	0.10326
	8	RT	-5.2485	0.56504	0.38343	0.55603	0.087591	3.6776	0.74654	0.31052	0.52419	-0.11224	0.013764	0.37294	7.2809	11.669	3.0199	0.1028
	8	RT	-7.5177	0.5788	0.42595	0.54404	0.15055	3.8174	0.76673	0.36659	0.55874	-0.097144	0.0070466	0.40104	8.0528	13.351	3.0993	0.11668
	8	RT	-6.0182	0.50734	0.28245	0.51439	0.077941	3.4049	0.69321	0.27067	0.43284	-0.085434	0.017224	0.3004	5.8706	8.1586	2.6581	0.096267
	8	RT	-6.0808	0.54641	0.42469	0.51721	0.13403	3.6788	0.74493	0.35585	0.54649	-0.095371	0.0081212	0.39491	7.2973	13.671	2.8523	0.13296
	8	RT	-6.5487	0.58253	0.4271	0.54668	0.12324	3.7325	0.75661	0.34214	0.55565	-0.11603	0.011709	0.40092	7.5508	13.409	3.14	0.11017
	8	RT	-6.7342	0.57811	0.39956	0.56654	0.11457	3.7346	0.7609	0.32291	0.53799	-0.091372	0.004901	0.38382	7.5183	11.979	3.1208	0.10155
	8	RT	-8.4028	0.59577	0.41307	0.565	0.14444	3.9156	0.7807	0.37238	0.55531	-0.11258	0.0057109	0.39647	8.6416	12.64	3.2435	0.10636
	8	RT	-7.474	0.59712	0.45956	0.55633	0.15357	3.8588	0.77636	0.366	0.58105	-0.092807	0.00068504	0.42084	8.2517	14.387	3.2692	0.11576
	8	RT	-9.5739	0.53974	0.24589	0.54184	0.10311	3.5557	0.72853	0.30233	0.41194	-0.089951	0.0095019	0.28455	6.5922	6.8072	2.8502	0.081714
	8	RT	-7.108	0.57514	0.39703	0.55699	0.12191	3.7577	0.76201	0.33856	0.53992	-0.10226	0.013453	0.38511	7.682	12.244	3.074	0.10618
	8	RT	-8.5118	0.57375	0.39365	0.53539	0.15099	3.7772	0.76096	0.36916	0.53395	-0.11224	0.0034093	0.38032	7.8392	12.133	3.0559	0.11061
	8	RT	-5.5933	0.57001	0.44001	0.55333	0.10254	3.6797	0.74983	0.32106	0.56049	-0.10367	0.013648	0.4066	7.246	13.76	3.0454	0.1127
	8	RT	-7.5503	0.56988	0.38248	0.54856	0.1317	3.7486	0.75602	0.34019	0.52521	-0.095051	0.0088533	0.37326	7.6992	11.726	3.0424	0.10516
	8	RT	-8.0868	0.59297	0.39978	0.5531	0.1391	3.7748	0.76294	0.34684	0.53901	-0.11102	0.004295	0.38449	7.7926	12.178	3.2465	0.099161
	8	RT	-6.4155	0.52568	0.30331	0.5369	0.076952	3.5354	0.71718	0.28969	0.45616	-0.097196	0.017203	0.31865	6.5471	8.8329	2.7834	0.10235
	8	RT	-7.2339	0.56508	0.4119	0.54529	0.12968	3.8115	0.75955	0.3578	0.54666	-0.096942	0.012727	0.39253	8.1205	12.894	3.0473	0.11917
	8	RT	-8.5592	0.58066	0.40739	0.53534	0.151	3.7847	0.76129	0.37011	0.54152	-0.11283	0.003032	0.38782	7.889	12.636	3.1495	0.1125
	8	RW	-8.2073	0.58512	0.36715	0.56283	0.13766	3.7016	0.75473	0.31657	0.51099	-0.093859	-0.0010445	0.36189	7.3507	10.698	3.1874	0.08557
	8	RW	-10.23	0.56423	0.324075	0.534533	0.156673	3.70595	0.753374	0.348287	0.480516	-0.0891769	-0.000723764	0.336598	7.40543	9.63942	2.97711	0.0972048
	8	RW	-10.423	0.58866	0.37727	0.5423	0.17522	3.814	0.76484	0.36725	0.52176	-0.11066	-0.0048902	0.3699	8.0826	11.379	3.2186	0.097732
	8	RW	-8.0146	0.52826	0.26355	0.52983	0.091	3.518	0.72164	0.29915	0.42349	-0.09803	0.011553	0.29433	6.4049	7.6214	2.7412	0.091914
	8	RW	-8.9171	0.59092	0.35688	0.56428	0.13301	3.8171	0.7654	0.34267	0.51032	-0.11116	0.0041766	0.35927	8.106	10.541	3.2315	0.089377
	8	RW	-8.6958	0.57221	0.36022	0.54321	0.14479	3.7171	0.75727	0.34568	0.50957	-0.095798	0.0033701	0.35938	7.4375	10.879	3.042	0.099924
	8	RW	-7.2818	0.60793	0.44504	0.58985	0.12247	3.8942	0.78242	0.33814	0.5761	-0.095437	0.0058005	0.41549	8.4433	13.45	3.3975	0.10024
	8	RW	-7.9181	0.61012	0.41937	0.57932	0.13358	3.9362	0.78415	0.36022	0.56058	-0.11318	0.0053454	0.40103	8.7519	12.712	3.4087	0.099368
	8	RW	-7.2851	0.57095	0.40309	0.54412	0.13511	3.71	0.75418	0.3374	0.53507	-0.088228	1.7298e-05	0.38265	7.4272	12.268	3.0813	0.10976
	8	RW	-6.3119	0.55776	0.38716	0.5411	0.11141	3.6419	0.74387	0.32197	0.52405	-0.094133	0.0088128	0.37384	7.0444	11.852	2.97	0.10903
	8	RW	-8.704	0.58735	0.40181	0.54936	0.14686	3.8543	0.77253	0.37542	0.54491	-0.11414	0.00635	0.38812	8.2856	12.364	3.1624	0.1094
	8	RW	-9.3517	0.54799	0.31552	0.52272	0.14137	3.6479	0.74541	0.34633	0.47232	-0.092245	0.0038251	0.33025	7.0721	9.4272	2.874	0.10464
	8	RW	-6.8023	0.5636	0.4025	0.5428	0.12547	3.7164	0.75641	0.34507	0.53822	-0.090713	0.0046711	0.3843	7.4387	12.318	2.9882	0.11499
	8	RW	-8.8706	0.58789	0.38402	0.54933	0.14538	3.7923	0.76501	0.35983	0.52913	-0.11312	0.0062867	0.37584	7.9065	11.673	3.1824	0.10005
	8	RW	-7.8003	0.56493	0.41688	0.5211	0.16286	3.7816	0.76411	0.38547	0.55022	-0.097811	3.6996e-05	0.39407	7.8326	13.219	2.9729	0.12716
	8	RW	-9.1684	0.57298	0.38259	0.55053	0.1552	3.9415	0.78333	0.40072	0.53883	-0.11214	0.010045	0.3809	8.7963	11.806	3.0224	0.11606
	8	RW	-9.5409	0.57935	0.35678	0.55013	0.14836	3.9037	0.77522	0.38506	0.51697	-0.12576	0.0094013	0.36343	8.6455	10.83	3.0771	0.10326
	8	RW	-7.82062	0.545301	0.364648	0.515413	0.142577	3.6634	0.746086	0.360623	0.510693	-0.101423	0.00725815	0.361108	7.17738	11.3199	2.82195	0.117212
	8	RW	-7.3992	0.58515	0.43874	0.55001	0.14268	3.801	0.76751	0.35989	0.56589	-0.10277	0.0030939	0.40821	7.9353	13.62	3.1519	0.11322
	8	RW	-7.5962	0.59071	0.39401	0.55682	0.12854	3.7858	0.76326	0.343	0.53489	-0.11286	0.0069521	0.38124	7.8793	11.977	3.2228	0.098512
	8	RW	-9.1121	0.57322	0.36814	0.53648	0.15677	3.745	0.76037	0.36048	0.51705	-0.097908	0.0030053	0.36551	7.6055	11.239	3.0518	0.10505
	8	RW	-7.9749	0.55837	0.32946	0.53578	0.12674	3.6464	0.74749	0.3357	0.48252	-0.1035	0.0071668	0.33924	7.0359	9.8759	2.9111	0.098503
	8	RW	-7.2854	0.56524	0.38723	0.53894	0.1304	3.7113	0.75419	0.3453	0.52803	-0.096791	0.0072435	0.3757	7.4353	11.975	2.989	0.11121
	8	RW	-8.751	0.59646	0.40271	0.55534	0.14974	3.8174	0.76918	0.36011	0.54422	-0.11735	0.0062369	0.38801	8.0339	12.285	3.2471	0.098688
	8	ST	14.917	0.20477	0.23867	0.61106	-0.45052	2.736	0.48532	-0.14245	0.35201	-0.10838	0.18448	0.25484	3.0788	6.5173	1.4008	0.18255
	8	ST	11.227	0.2689	0.27194	0.55241	-0.31151	2.8576	0.53005	0.0064696	0.38429	-0.13394	0.11309	0.27777	3.5453	7.9222	1.5801	0.17089
	8	ST	21.321	0.10158	0.12334	0.63958	-0.65412	2.3493	0.27099	-0.38637	0.20209	-0.16682	0.4512	0.1483	1.8738	1.2352	1.1881	-0.0095511
	8	ST	15.429	0.18188	0.22827	0.59705	-0.48285	2.6272	0.42227	-0.18422	0.32472	-0.13298	0.27239	0.24099	2.7525	6.1589	1.3606	0.14999
	8	ST	4.0938	0.35972	0.33387	0.55766	-0.16445	2.9477	0.57731	0.080071	0.4316	-0.1011	0.054306	0.31539	3.8231	9.3236	1.8414	0.10953
	8	ST	10.719	0.34323	0.33643	0.6235	-0.31277	3.029	0.59545	-0.014191	0.44871	-0.13017	0.091532	0.33031	4.1974	9.8704	1.8435	0.12622
	8	ST	7.7472	0.11306	0.10997	0.44075	-0.44442	2.3489	0.25936	-0.12337	0.18124	-0.21457	0.40462	0.12945	1.9118	2.0978	1.2211	0.094045
	8	ST	9.8694	0.32297	0.28203	0.55667	-0.28291	3.0209	0.55961	0.050495	0.40163	-0.17484	0.14059	0.29024	4.3035	8.5344	1.7977	0.19384
	8	ST	15.653	0.18504	0.21945	0.62366	-0.48966	2.681	0.4599	-0.18201	0.33262	-0.11192	0.21618	0.24026	2.8912	5.5382	1.3627	0.17106
	8	ST	11.119	0.093831	0.1167	0.51515	-0.56097	2.3277	0.24843	-0.22592	0.18502	-0.20604	0.43817	0.13635	1.8422	1.5875	1.1806	0.12443
	8	ST	13.75	0.2405	0.28191	0.6386	-0.49239	2.8451	0.51727	-0.10836	0.3947	-0.1784	0.18502	0.29105	3.5442	8.4906	1.5492	0.19303
	8	SW	-8.8827	0.56348	0.29074	0.55644	0.10639	3.6033	0.73684	0.29411	0.45147	-0.086562	0.0050895	0.31367	6.8427	8.2029	3.0307	0.080635
	8	SW	-7.3398	0.55598	0.35173	0.54104	0.1123	3.6527	0.73947	0.31912	0.49847	-0.093763	0.012375	0.35192	7.1703	10.631	2.978	0.10361
	8	SW	-6.794	0.59468	0.43182	0.5593	0.12764	3.7629	0.7604	0.33357	0.55721	-0.1095	0.0040739	0.40196	7.7345	13.205	3.2789	0.10054
	8	SW	-6.108	0.58173	0.37994	0.5791	0.097498	3.703	0.75552	0.29583	0.52239	-0.091252	0.0075319	0.37078	7.3504	11.186	3.1679	0.09001
	8	SW	-8.0219	0.5638	0.34961	0.53972	0.12636	3.6468	0.74268	0.32584	0.49609	-0.095651	0.0026808	0.34939	7.0968	10.39	3.0191	0.097409
	8	SW	-7.164	0.59669	0.43723	0.56499	0.14117	3.802	0.76892	0.33861	0.5629	-0.087726	-0.00023502	0.40598	7.9233	13.411	3.2931	0.10394
	8	SW	-6.1994	0.60067	0.41512	0.59014	0.09837	3.7321	0.75977	0.2874	0.54443	-0.083329	0.003751	0.39054	7.5152	12.145	3.3938	0.086049
	8	SW	-5.6345	0.57725	0.36192	0.56547	0.086907	3.6291	0.73515	0.27543	0.50194	-0.099138	0.0081697	0.35558	7.0626	10.594	3.1781	0.083506
	8	SW	-7.3563	0.58684	0.39488	0.55971	0.12751	3.7349	0.75596	0.32212	0.53208	-0.090811	0.0040406	0.37895	7.5894	11.892	3.2339	0.096729
	8	SW	-5.6003	0.57882	0.42132	0.5706	0.091211	3.7007	0.75215	0.30198	0.54879	-0.090077	0.0093099	0.3951	7.3723	12.757	3.1766	0.10293
	8	SW	-9.2147	0.59376	0.36018	0.56051	0.13709	3.8513	0.76686	0.35237	0.51163	-0.1124	0.003707	0.36098	8.3541	10.715	3.2925	0.092773
	8	SW	-7.7274	0.58663	0.40824	0.55581	0.13763	3.7522	0.76088	0.33441	0.54323	-0.089716	0.0034915	0.38853	7.6538	12.456	3.2004	0.1018
	8	SW	-5.9874	0.58531	0.42639	0.57621	0.098946	3.7501	0.76121	0.30988	0.55632	-0.090221	0.0086956	0.40049	7.6307	12.96	3.205	0.10274
	8	SW	-8.7114	0.57306	0.38902	0.5374	0.1547	3.8104	0.76829	0.37892	0.53414	-0.11044	0.0043269	0.37948	8.0009	12.025	3.0224	0.11318
	8	SW	-7.9447	0.60155	0.43185	0.56748	0.14653	3.8705	0.77643	0.35422	0.56641	-0.094652	0.0039571	0.4064	8.3436	13.26	3.3259	0.10434
	8	SW	-6.6889	0.59372	0.42412	0.57811	0.11951	3.7825	0.76525	0.31946	0.5519	-0.090098	-0.00071251	0.39684	7.8184	12.669	3.2821	0.097153
	8	SW	-6.8557	0.56461	0.39305	0.5433	0.11714	3.6778	0.74343	0.32132	0.52403	-0.088464	0.0039548	0.37449	7.3235	11.993	3.0767	0.10914
	8	SW	-7.7046	0.60902	0.41979	0.57118	0.13502	3.7908	0.7655	0.32856	0.55148	-0.10998	0.0037348	0.39616	7.8784	12.618	3.4188	0.089552
	8	SW	-8.5037	0.59515	0.42065	0.56702	0.15634	3.9401	0.78597	0.3768	0.55932	-0.090408	-0.0031465	0.39951	8.7426	12.804	3.2563	0.11031
	8	SW	-3.5947	0.51178	0.34653	0.50342	0.077034	3.4064	0.69975	0.28238	0.47836	-0.094296	0.0064852	0.33831	5.8419	10.543	2.6397	0.11627
	8	SW	-6.8516	0.56795	0.37659	0.54692	0.11937	3.6757	0.74939	0.32186	0.51826	-0.087777	0.0051064	0.36782	7.2261	11.437	3.0483	0.10424
	8	SW	-6.13	0.56787	0.3749	0.5593	0.098644	3.6334	0.74348	0.29642	0.51269	-0.088029	0.0084097	0.36489	6.9897	11.209	3.065	0.095784
	8	SW	-9.8211	0.58343	0.3665	0.54755	0.15083	3.8544	0.76359	0.36755	0.51687	-0.11078	0.0048215	0.36527	8.4052	11.069	3.2114	0.10227
	8	SW	-7.3157	0.54658	0.35586	0.52253	0.13182	3.5841	0.73141	0.32006	0.49512	-0.085748	0.00093999	0.35061	6.7803	10.773	2.8929	0.10604
RT, resistant cultivar with glyphosate treated. ST, sensitive cultivar with glyphosate treated. RW, resistant cultivar with water treated. SW, sensitive cultivar with water treated.
