# Supplementary material for: Combination of spectral index and transfer learning strategy for glyphosate-resistant cultivar identification
Source: Front Plant Sci. 2022 Aug 8;13:973745. doi: 10.3389/fpls.2022.973745 (PMC9393615; doi:10.3389/fpls.2022.973745)
Supplement: Supplementary file 2 [file Data_Sheet_1.ZIP]

Archive with 9 entries (8 files):
- code/
- code/KS.m
- code/TCA.m
- code/code1_SVM.m
- code/code2_SVM_transferTask.m
- code/code3_TCA_SVM_transferTask.m
- code/code4_Update_SVM_transferTask.m
- code/code5_Update_TCA_SVM_transferTask.m
- code/dataset.xlsx
