# Supplementary material for: Combination of spectral index and transfer learning strategy for glyphosate-resistant cultivar identification
Source: Front Plant Sci. 2022 Aug 8;13:973745. doi: 10.3389/fpls.2022.973745 (PMC9393615; doi:10.3389/fpls.2022.973745)
Supplement: Supplementary file 2 [file Data_Sheet_1.ZIP › code/KS.m]

function [XSelected,XRest,vSelectedRowIndex]=ks(X,Num)
%  ks selects the samples XSelected which uniformly distributed in the exprimental data X's space 
%  Input  
%         X:the matrix of the sample spectra 
%         Num:the number of the sample spectra you want select  
%  Output 
%         XSelected:the sample spectras was selected from the X 
%         XRest:the sample spectras remain int the X after select 
%         vSelectedRowIndex:the row index of the selected sample in the X matrix      
%  Programmer: zhimin zhang @ central south university on oct 28 ,2007 


%%%%%%%%%%%%%%%%%%%%%%%%%%%%%%%%%%%%%%%%%%%%%%%%%%%%%%%%%%%%%%%%%%% 
% start of the kennard-stone step one 
%%%%%%%%%%%%%%%%%%%%%%%%%%%%%%%%%%%%%%%%%%%%%%%%%%%%%%%%%%%%%%%%%%% 

[nRow,nCol]=size(X); % obtain the size of the X matrix 
mDistance=zeros(nRow,nRow); %dim a matrix for the distance storage 
vAllofSample=1:nRow; 

for i=1:nRow-1 
     
    vRowX=X(i,:); % obtain a row of X 
     
    for j=i+1:nRow 
         
        vRowX1=X(j,:); % obtain another row of X         
        mDistance(i,j)=norm(vRowX-vRowX1); % calc the Euclidian distance 
         
         
    end 
     
end 


[vMax,vIndexOfmDistance]=max(mDistance); 

[nMax,nIndexofvMax]=max(vMax); 


%vIndexOfmDistance(1,nIndexofvMax) 
%nIndexofvMax 
vSelectedSample(1)=nIndexofvMax; 
vSelectedSample(2)=vIndexOfmDistance(nIndexofvMax); 
%%%%%%%%%%%%%%%%%%%%%%%%%%%%%%%%%%%%%%%%%%%%%%%%%%%%%%%%%%%%%%%%%% 
% end of the kennard-stone step one 
%%%%%%%%%%%%%%%%%%%%%%%%%%%%%%%%%%%%%%%%%%%%%%%%%%%%%%%%%%%%%%%%%%% 


%%%%%%%%%%%%%%%%%%%%%%%%%%%%%%%%%%%%%%%%%%%%%%%%%%%%%%%%%%%%%%%%%% 
% start of the kennard-stone step two 
%%%%%%%%%%%%%%%%%%%%%%%%%%%%%%%%%%%%%%%%%%%%%%%%%%%%%%%%%%%%%%%%%%% 

for i=3:Num 
    vNotSelectedSample=setdiff(vAllofSample,vSelectedSample); 
    vMinDistance=zeros(1,nRow-i + 1); 
     
     
    for j=1:(nRow-i+1) 
        nIndexofNotSelected=vNotSelectedSample(j); 
        vDistanceNew = zeros(1,i-1); 
         
        for k=1:(i-1) 
            nIndexofSelected=vSelectedSample(k); 
            if(nIndexofSelected<=nIndexofNotSelected) 
                vDistanceNew(k)=mDistance(nIndexofSelected,nIndexofNotSelected); 
            else 
                vDistanceNew(k)=mDistance(nIndexofNotSelected,nIndexofSelected);     
            end                        
        end 
         
        vMinDistance(j)=min(vDistanceNew); 
    end 
     
    [nUseless,nIndexofvMinDistance]=max(vMinDistance); 
    vSelectedSample(i)=vNotSelectedSample(nIndexofvMinDistance); 
end 

%%%%%%%%%%%%%%%%%%%%%%%%%%%%%%%%%%%%%%%%%%%%%%%%%%%%%%%%%%%%%%%%%% 
%%%%% end of the kennard-stone step two 
%%%%%%%%%%%%%%%%%%%%%%%%%%%%%%%%%%%%%%%%%%%%%%%%%%%%%%%%%%%%%%%%%%% 


%%%%%%%%%%%%%%%%%%%%%%%%%%%%%%%%%%%%%%%%%%%%%%%%%%%%%%%%%%%%%%%%%% 
%%%%% start of export the result 
%%%%%%%%%%%%%%%%%%%%%%%%%%%%%%%%%%%%%%%%%%%%%%%%%%%%%%%%%%%%%%%%%%% 
vSelectedRowIndex=vSelectedSample; 

for i=1:length(vSelectedSample) 
    
    XSelected(i,:)=X(vSelectedSample(i),:); 
end 

vNotSelectedSample=setdiff(vAllofSample,vSelectedSample); 
for i=1:length(vNotSelectedSample) 
    
    XRest(i,:)=X(vNotSelectedSample(i),:); 
end 

%%%%%%%%%%%%%%%%%%%%%%%%%%%%%%%%%%%%%%%%%%%%%%%%%%%%%%%%%%%%%%%%%% 
%%%%% end of export the result 
%%%%%%%%%%%%%%%%%%%%%%%%%%%%%%%%%%%%%%%%%%%%%%%%%%%%%%%%%%%%%%%%%%% 
