# Supplementary material for: Combination of spectral index and transfer learning strategy for glyphosate-resistant cultivar identification
Source: Front Plant Sci. 2022 Aug 8;13:973745. doi: 10.3389/fpls.2022.973745 (PMC9393615; doi:10.3389/fpls.2022.973745)
Supplement: Supplementary file 2 [file Data_Sheet_1.ZIP › code/code3_TCA_SVM_transferTask.m]

% transfer component analysis-based SVM model
% worked in transfer learning tasks
% T @ Zhejiang university on July 11 ,2022 

%% ------ Initialization ------
clear;    clc;    close all;
Performance = [];
Name = 'dataset.xlsx';
task = char('2--1D2','2--1D4','2--1D6','2--1D8',...
    '3--1D2','3--1D4','3--1D6','3--1D8',...
    '3--2D2','3--2D4','3--2D6','3--2D8');
% ------ Read data in the Table ------
p1=xlsread(Name,'x1');p2=xlsread(Name,'x2');p3=xlsread(Name,'x3');
l1=xlsread(Name,'y1');l2=xlsread(Name,'y2');l3=xlsread(Name,'y3');
% ------ Epx.1 ------
p12=p1(1:36,:);p14=p1(37:75,:);p16=p1(76:112,:);p18=p1(113:141,:);
l12=l1(1:36,:);l14=l1(37:75,:);l16=l1(76:112,:);l18=l1(113:141,:);
% ------ Epx.2 ------
p22=p2(1:39,:);p24=p2(40:78,:);p26=p2(79:115,:);p28=p2(116:139,:);
l22=l2(1:39,:);l24=l2(40:78,:);l26=l2(79:115,:);l28=l2(116:139,:);
% ------ Epx.3 ------
p32=p3(1:48,:);p34=p3(49:72,:);p36=p3(73:92,:);p38=p3(93:127,:);
l32=l3(1:48,:);l34=l3(49:72,:);l36=l3(73:92,:);l38=l3(93:127,:);
for t=1:12
    switch task(t,:)
        % ------ Exp.1--2 ------
        case '1--2D2'
            xtrain = p1; xtest = p22;
            ytrain = l1; ytest = l22;
        case '1--2D4'
            xtrain = p1; xtest = p24;
            ytrain = l1; ytest = l24;
        case '1--2D6'
            xtrain = p1; xtest = p26;
            ytrain = l1; ytest = l26;
        case '1--2D8'
            xtrain = p1; xtest = p28;
            ytrain = l1; ytest = l28;
            % ------ Exp.1--3 ------
        case '1--3D2'
            xtrain = p1; xtest = p32;
            ytrain = l1; ytest = l32;
        case '1--3D4'
            xtrain = p1; xtest = p34;
            ytrain = l1; ytest = l34;
        case '1--3D6'
            xtrain = p1; xtest = p36;
            ytrain = l1; ytest = l36;
        case '1--3D8'
            xtrain = p1; xtest = p38;
            ytrain = l1; ytest = l38;
            % ------ Exp.2--1 ------
        case '2--1D2'
            xtrain = p2; xtest = p12;
            ytrain = l2; ytest = l12;
        case '2--1D4'
            xtrain = p2; xtest = p14;
            ytrain = l2; ytest = l14;
        case '2--1D6'
            xtrain = p2; xtest = p16;
            ytrain = l2; ytest = l16;
        case '2--1D8'
            xtrain = p2; xtest = p38;
            ytrain = l2; ytest = l38;
            % ------ Exp.2--3 ------
        case '2--3D2'
            xtrain = p2; xtest = p32;
            ytrain = l2; ytest = l32;
        case '2--3D4'
            xtrain = p2; xtest = p34;
            ytrain = l2; ytest = l34;
        case '2--3D6'
            xtrain = p2; xtest = p36;
            ytrain = l2; ytest = l36;
        case '2--3D8'
            xtrain = p2; xtest = p38;
            ytrain = l2; ytest = l38;
            % ------ Exp.3--1 ------
        case '3--1D2'
            xtrain = p3; xtest = p12;
            ytrain = l3; ytest = l12;
        case '3--1D4'
            xtrain = p3; xtest = p14;
            ytrain = l3; ytest = l14;
        case '3--1D6'
            xtrain = p3; xtest = p16;
            ytrain = l3; ytest = l16;
        case '3--1D8'
            xtrain = p3; xtest = p18;
            ytrain = l3; ytest = l18;
            % ------ Exp.3--2 ------
        case '3--2D2'
            xtrain = p3; xtest = p22;
            ytrain = l3; ytest = l22;
        case '3--2D4'
            xtrain = p3; xtest = p24;
            ytrain = l3; ytest = l24;
        case '3--2D6'
            xtrain = p3; xtest = p26;
            ytrain = l3; ytest = l26;
        case '3--2D8'
            xtrain = p3; xtest = p28;
            ytrain = l3; ytest = l28;
    end
    %% ======== TCA ========
    options=[];
    options.lambda=10; options.kernel_type='primal';  options.gamma=1; options.T=1;
    tt=2;
    options.dim=5;
    [X_src_new,X_tar_new,A] = TCA(xtrain,xtest,options);
    xtrain=X_src_new;
    xtest=X_tar_new;
    disp(tt);
    %% ------ SVM_Classification ------
    SVMModel = fitcsvm(xtrain,ytrain,'Standardize',false,...
        'ClassNames',{'0','1'});
    CompactSVMModel = compact(SVMModel);
    whos('SVMModel','CompactSVMModel')
    CompactSVMModel = fitPosterior(CompactSVMModel,xtrain,ytrain);
    [labelp,PostProbp] = predict(CompactSVMModel,xtest);
    [labelc,PostProbc] = predict(CompactSVMModel,xtrain);
    table(ytest,labelp,PostProbp(:,2),'VariableNames',...
        {'TrueLabels','PredictedLabels','PosClassPosterior'})
    %% ------ Evaluate SVM model by confusion matrix ------
    num_yp1 = 0; num_yp0 = 0;
    num_yc1 = 0; num_yc0 = 0;
    Confup = zeros(2,2); accp = 0;
    Confuc = zeros(2,2); accc = 0;
    % ------ test dataset ------
    for i=1:size(xtest,1)
        if labelp{i}=='0' && ytest(i)==0
            num_yp0=num_yp0+1;
            yp(i)=0;
            accp=accp+1;
            Confup(2,2) = Confup(2,2) + 1;     %TN
        elseif labelp{i}=='0' && ytest(i)==1
            num_yp1=num_yp1+1;
            yp(i)=0;
            Confup(1,2) = Confup(1,2) + 1;     %FN
        elseif labelp{i}=='1' && ytest(i)==0
            num_yp0=num_yp0+1;
            yp(i)=1;
            Confup(2,1) = Confup(2,1) + 1;     %FP
        elseif labelp{i}=='1' && ytest(i)==1
            num_yp1=num_yp1+1;
            yp(i)=1;
            accp=accp+1;
            Confup(1,1) = Confup(1,1) + 1;     %TP
        end
    end
    TNp=Confup(2,2); FNp=Confup(1,2); FPp=Confup(2,1); TPp=Confup(1,1);
    FPRp = FPp/(FPp+TNp);
    TPRp = TPp/(TPp+FNp);
    Accp = accp/size(xtest,1);
    Precisionp = TPp/(TPp+FPp);
    Recallp = TPRp;
    F1p = 2*Precisionp*Recallp/(Precisionp+Recallp);
    % ------ train dataset ------
    for i=1:size(xtrain,1)
        if labelc{i}=='0' && ytrain(i)==0
            num_yc0=num_yc0+1;
            yc(i)=0;
            accc=accc+1;
            Confuc(2,2) = Confuc(2,2) + 1;     %TN
        elseif labelc{i}=='0' && ytrain(i)==1
            num_yc1=num_yc1+1;
            yc(i)=0;
            Confuc(1,2) = Confuc(1,2) + 1;     %FN
        elseif labelc{i}=='1' && ytrain(i)==0
            num_yc0=num_yc0+1;
            yc(i)=1;
            Confuc(2,1) = Confuc(2,1) + 1;     %FP
        elseif labelc{i}=='1' && ytrain(i)==1
            num_yc1=num_yc1+1;
            yc(i)=1;
            accc=accc+1;
            Confuc(1,1) = Confuc(1,1) + 1;     %TP
        end
    end
    TNc=Confuc(2,2); FNc=Confuc(1,2); FPc=Confuc(2,1); TPc=Confuc(1,1);
    FPRc = FPc/(FPc+TNc);
    TPRc = TPc/(TPc+FNc);
    Accc = accc/size(xtrain,1);
    Precisionc = TPc/(TPc+FPc);
    Recallc = TPRc;
    F1c = 2*Precisionc*Recallc/(Precisionc+Recallc);
    % ------ The results summary ------
    Performance(t,:) = [Accc,Precisionc,Recallc,F1c,FPRc,...
        Accp,Precisionp,Recallp,F1p,FPRp];
    %% ------ Plotconfusion ------
    fprintf('Accp = %.2f\n',Accp);
    fprintf('Accc = %.2f\n',Accc);
%     figure
%     plotconfusion(ytest',yp,['P- ',num2str(Accp,'%.2f'),'-'],...
%         ytrain',yc,['C- ',num2str(Accc,'%.2f'),'-'])
end
