# Supplementary material for: Combination of spectral index and transfer learning strategy for glyphosate-resistant cultivar identification
Source: Front Plant Sci. 2022 Aug 8;13:973745. doi: 10.3389/fpls.2022.973745 (PMC9393615; doi:10.3389/fpls.2022.973745)
Supplement: Supplementary file 2 [file Data_Sheet_1.ZIP › code/code4_Update_SVM_transferTask.m]

% source domain updating-based SVM model
% worked in transfer learning tasks
% T @ Zhejiang university on July 11 ,2022 

%% ------ Initialization ------
clear;    clc;    close all;
Performance = [];
Name = 'dataset.xlsx';
update = [100/90  100/80  100/70  100/60  100/50];
task = char('2--1D6','2--1D8','3--1D6','3--1D8');
% ------ Read data in the Table ------
p1=xlsread(Name,'x1');p2=xlsread(Name,'x2');p3=xlsread(Name,'x3');
l1=xlsread(Name,'y1');l2=xlsread(Name,'y2');l3=xlsread(Name,'y3');
% ------ Epx.1 ------
p16=p1(76:112,:);p18=p1(113:141,:);
l16=l1(76:112,:);l18=l1(113:141,:);
% ------ Epx.2 ------
p26=p2(79:115,:);p28=p2(116:139,:);
l26=l2(79:115,:);l28=l2(116:139,:);
% ------ Epx.3 ------
p36=p3(73:92,:);p38=p3(93:127,:);
l36=l3(73:92,:);l38=l3(93:127,:);
for t=1:4
    switch task(t,:)
        % ------ Exp.2--1 ------
        case '2--1D6'
            xtrain1 = p2; para = p16;
            ytrain1 = l2; resp = l16;
        case '2--1D8'
            xtrain1 = p2; para = p38;
            ytrain1 = l2; resp = l38;
            % ------ Exp.3--1 ------
        case '3--1D6'
            xtrain1 = p3; para = p16;
            ytrain1 = l3; resp = l16;
        case '3--1D8'
            xtrain1 = p3; para = p18;
            ytrain1 = l3; resp = l18;
    end
    for u=1:5
        temp=[para,resp];
        [XSelected,XRest,vSelectedRowIndex]=ks(para,fix(size(temp,1)/update(u)));
        num=1:1:size(temp,1);
        num(vSelectedRowIndex)=[];
        xtrain2=temp(num,1:end-1);
        ytrain2=temp(num,end);
        xtest=temp(vSelectedRowIndex,1:end-1);
        ytest=temp(vSelectedRowIndex,end);
        xtrain=[xtrain1;xtrain2];
        ytrain=[ytrain1;ytrain2];
        %% ------ SVM_Classification ------
        SVMModel = fitcsvm(xtrain,ytrain,'Standardize',false,...
            'ClassNames',{'0','1'});
        CompactSVMModel = compact(SVMModel);
        whos('SVMModel','CompactSVMModel')
        CompactSVMModel = fitPosterior(CompactSVMModel,xtrain,ytrain);
        [labelp,PostProbp] = predict(CompactSVMModel,xtest);
        [labelc,PostProbc] = predict(CompactSVMModel,xtrain);
        table(ytest,labelp,PostProbp(:,2),'VariableNames',...
            {'TrueLabels','PredictedLabels','PosClassPosterior'})
        %% ------ Evaluate SVM model by confusion matrix ------
        num_yp1 = 0; num_yp0 = 0;
        num_yc1 = 0; num_yc0 = 0;
        Confup = zeros(2,2); accp = 0;
        Confuc = zeros(2,2); accc = 0;
        % ------ test dataset ------
        for i=1:size(xtest,1)
            if labelp{i}=='0' && ytest(i)==0
                num_yp0=num_yp0+1;
                yp(i)=0;
                accp=accp+1;
                Confup(2,2) = Confup(2,2) + 1;     %TN
            elseif labelp{i}=='0' && ytest(i)==1
                num_yp1=num_yp1+1;
                yp(i)=0;
                Confup(1,2) = Confup(1,2) + 1;     %FN
            elseif labelp{i}=='1' && ytest(i)==0
                num_yp0=num_yp0+1;
                yp(i)=1;
                Confup(2,1) = Confup(2,1) + 1;     %FP
            elseif labelp{i}=='1' && ytest(i)==1
                num_yp1=num_yp1+1;
                yp(i)=1;
                accp=accp+1;
                Confup(1,1) = Confup(1,1) + 1;     %TP
            end
        end
        TNp=Confup(2,2); FNp=Confup(1,2); FPp=Confup(2,1); TPp=Confup(1,1);
        FPRp = FPp/(FPp+TNp);
        TPRp = TPp/(TPp+FNp);
        Accp = accp/size(xtest,1);
        Precisionp = TPp/(TPp+FPp);
        Recallp = TPRp;
        F1p = 2*Precisionp*Recallp/(Precisionp+Recallp);
        % ------ train dataset ------
        for i=1:size(xtrain,1)
            if labelc{i}=='0' && ytrain(i)==0
                num_yc0=num_yc0+1;
                yc(i)=0;
                accc=accc+1;
                Confuc(2,2) = Confuc(2,2) + 1;     %TN
            elseif labelc{i}=='0' && ytrain(i)==1
                num_yc1=num_yc1+1;
                yc(i)=0;
                Confuc(1,2) = Confuc(1,2) + 1;     %FN
            elseif labelc{i}=='1' && ytrain(i)==0
                num_yc0=num_yc0+1;
                yc(i)=1;
                Confuc(2,1) = Confuc(2,1) + 1;     %FP
            elseif labelc{i}=='1' && ytrain(i)==1
                num_yc1=num_yc1+1;
                yc(i)=1;
                accc=accc+1;
                Confuc(1,1) = Confuc(1,1) + 1;     %TP
            end
        end
        TNc=Confuc(2,2); FNc=Confuc(1,2); FPc=Confuc(2,1); TPc=Confuc(1,1);
        FPRc = FPc/(FPc+TNc);
        TPRc = TPc/(TPc+FNc);
        Accc = accc/size(xtrain,1);
        Precisionc = TPc/(TPc+FPc);
        Recallc = TPRc;
        F1c = 2*Precisionc*Recallc/(Precisionc+Recallc);
        % ------ The results summary ------
        Performance(6*(t-1)+u,:) = [Accc,Precisionc,Recallc,F1c,FPRc,...
            Accp,Precisionp,Recallp,F1p,FPRp];
        %% ------ Plotconfusion ------
        fprintf('Accp = %.2f\n',Accp);
        fprintf('Accc = %.2f\n',Accc);
        figure
        plotconfusion(ytest',yp,['P- ',num2str(Accp,'%.2f'),'-'],...
            ytrain',yc,['C- ',num2str(Accc,'%.2f'),'-'])
    end
end
