# Supplementary material for: Combination of spectral index and transfer learning strategy for glyphosate-resistant cultivar identification
Source: Front Plant Sci. 2022 Aug 8;13:973745. doi: 10.3389/fpls.2022.973745 (PMC9393615; doi:10.3389/fpls.2022.973745)
Supplement: Supplementary file 2 [file Data_Sheet_1.ZIP › code/dataset.xlsx]

## Sheet: x1
-3.8441	0.49592	0.58144	0.43973	0.1498	3.4903	0.71364	0.38482	0.59922	-0.09742	-0.0062712	0.46683	6.2763	20.816	2.4645	0.21994
-4.2898	0.53813	0.58233	0.48781	0.14197	3.6271	0.74172	0.37856	0.6148	-0.095469	-0.0057149	0.47546	6.9574	20.23	2.7388	0.18675
-5.8832	0.52736	0.53318	0.44892	0.19892	3.6417	0.74124	0.41834	0.59504	-0.088068	-0.0086325	0.45125	7.062	18.828	2.661	0.19666
-6.7359	0.54473	0.49852	0.45286	0.2042	3.5839	0.73109	0.3971	0.56924	-0.09926	-0.015752	0.42514	6.7589	16.764	2.773	0.15761
-6.9939	0.56478	0.58699	0.48152	0.22249	3.8227	0.76744	0.44061	0.62972	-0.10577	-0.014639	0.48206	8.0937	20.176	2.8995	0.17834
-6.3162	0.46634	0.3841	0.39911	0.16684	3.333	0.6787	0.36769	0.487	-0.084285	-0.013279	0.35202	5.5273	12.956	2.3271	0.18027
-4.87416	0.511908	0.50239	0.435141	0.159839	3.38731	0.687515	0.348254	0.547558	-0.0910568	-0.0155279	0.414398	5.81374	16.7905	2.60945	0.165483
-5.9755	0.53916	0.57905	0.46862	0.19997	3.7739	0.76318	0.43942	0.62523	-0.089965	-0.012865	0.47904	7.7799	20.515	2.7141	0.20514
-5.9048	0.51263	0.50966	0.42141	0.21128	3.5992	0.72752	0.42688	0.57331	-0.10602	-0.01768	0.43077	6.9169	17.83	2.5336	0.19602
-5.437	0.50162	0.5161	0.41782	0.2001	3.5405	0.72089	0.41472	0.57285	-0.088444	-0.015973	0.43334	6.5595	18.305	2.4971	0.20931
-5.8749	0.52905	0.53343	0.45835	0.18872	3.627	0.73753	0.40271	0.59043	-0.089258	-0.014937	0.44621	7.0028	18.347	2.6701	0.18425
-6.2265	0.52986	0.52556	0.43307	0.21148	3.5805	0.72726	0.41529	0.5813	-0.107	-0.015787	0.43967	6.7744	18.252	2.6602	0.182
-3.9883	0.47945	0.52513	0.40459	0.15514	3.2958	0.67382	0.34923	0.54966	-0.07423	-0.019306	0.42016	5.321	18.157	2.4055	0.20376
-4.4704	0.48874	0.55063	0.43263	0.14258	3.481	0.69901	0.38057	0.5793	-0.097472	0.0029608	0.44871	6.3118	19.765	2.4887	0.22486
-3.7883	0.47186	0.50086	0.4134	0.13071	3.2191	0.65924	0.322	0.53072	-0.078851	-0.018167	0.40312	4.9463	16.7	2.3578	0.18277
-6.1972	0.5071	0.49988	0.42118	0.20556	3.5158	0.7177	0.40937	0.5659	-0.093871	-0.014242	0.42458	6.4182	17.419	2.5288	0.19225
-5.536	0.52183	0.47846	0.44307	0.16682	3.4623	0.69951	0.36032	0.54525	-0.09893	-0.0091806	0.40721	6.2012	15.973	2.6747	0.16302
-4.5682	0.51145	0.5688	0.44879	0.16183	3.5169	0.72022	0.38367	0.59791	-0.089231	-0.0084838	0.46153	6.4002	20.116	2.5455	0.20125
-6.1954	0.53997	0.54113	0.45056	0.20984	3.6614	0.74411	0.42668	0.6022	-0.11026	-0.0068366	0.45675	7.1752	18.986	2.7069	0.18374
-4.6345	0.50311	0.56334	0.43541	0.16375	3.4448	0.70776	0.37672	0.58941	-0.085186	-0.0093572	0.4557	6.0262	20.001	2.5096	0.20325
-5.9933	0.53145	0.51094	0.45104	0.19096	3.6134	0.7281	0.40566	0.58097	-0.10972	-0.0025889	0.43699	6.9784	17.633	2.7117	0.18411
-5.0047	0.50901	0.49	0.44179	0.1611	3.4558	0.70576	0.36349	0.55559	-0.08761	-0.0088553	0.41688	6.1213	16.808	2.5763	0.17659
-4.5526	0.45099	0.42613	0.42789	0.11147	3.4094	0.68231	0.35691	0.51684	-0.098531	0.00056778	0.38112	6.0128	14.787	2.2937	0.20989
-5.4419	0.52211	0.50243	0.45568	0.17103	3.5069	0.71768	0.36902	0.56724	-0.08767	-0.006141	0.42769	6.361	17.228	2.6439	0.16967
-3.7305	0.45754	0.53913	0.39726	0.14264	3.2832	0.67523	0.36255	0.55669	-0.079405	-0.018786	0.42752	5.2347	18.852	2.2434	0.22832
-6.0124	0.49189	0.49236	0.41026	0.20342	3.5053	0.71723	0.41596	0.56162	-0.090316	-0.01127	0.4211	6.3515	17.458	2.4158	0.20354
-4.8247	0.50027	0.47874	0.42102	0.16689	3.4142	0.69768	0.37308	0.54562	-0.10038	-0.012074	0.40777	5.9055	16.464	2.4792	0.18162
-3.3711	0.45522	0.57118	0.39824	0.12996	3.2559	0.66677	0.34623	0.5636	-0.065455	-0.019566	0.44114	5.1253	20.257	2.2616	0.24146
-6.6075	0.49832	0.40348	0.42879	0.17547	3.4572	0.70444	0.38283	0.5121	-0.10223	-0.0058779	0.37083	6.1446	13.44	2.4801	0.16084
-4.202	0.47287	0.43673	0.41483	0.14615	3.3697	0.68662	0.35955	0.52019	-0.087782	-0.0085753	0.38371	5.7073	15.032	2.348	0.19065
-2.5848	0.34782	0.47439	0.31169	0.065777	3.1082	0.61312	0.37796	0.51442	-0.12636	0.021217	0.40132	4.5625	19.597	1.8296	0.39114
-8.2477	0.48937	0.34324	0.41299	0.19738	3.4434	0.70586	0.39764	0.47722	-0.10131	-0.010429	0.33687	6.0393	11.205	2.401	0.15161
-5.6278	0.49399	0.4645	0.41639	0.19676	3.5328	0.71902	0.41183	0.54923	-0.091958	-0.01498	0.40635	6.5243	16.178	2.4324	0.19623
-5.7679	0.49889	0.46549	0.44156	0.16994	3.5339	0.72505	0.39798	0.55534	-0.085652	-0.0088101	0.41014	6.4724	16.064	2.4664	0.18921
-6.5433	0.52099	0.49364	0.43981	0.20205	3.6233	0.73611	0.4252	0.57478	-0.1108	-0.0044279	0.4299	7.0018	17.334	2.5748	0.18462
-5.2875	0.47983	0.40637	0.42989	0.14462	3.3519	0.68515	0.34282	0.50122	-0.080864	-0.0099367	0.36555	5.602	13.482	2.4013	0.16533
-4.9104	0.52647	0.58274	0.44555	0.18266	3.5593	0.72965	0.39801	0.60197	-0.086783	-0.021383	0.46348	6.6037	20.217	2.6473	0.20039
-5.9643	0.53153	0.55303	0.43747	0.21103	3.6422	0.74239	0.42838	0.59807	-0.086083	-0.018771	0.45482	7.0592	19.468	2.6726	0.20254
-4.6178	0.5034	0.5151	0.41815	0.16274	3.3738	0.68717	0.3582	0.54998	-0.083558	-0.022349	0.41673	5.725	17.521	2.5512	0.18821
-3.4893	0.42891	0.46235	0.36152	0.1355	3.2078	0.64438	0.36004	0.51107	-0.096948	-0.013192	0.38645	4.9686	16.805	2.1326	0.23777
-6.1424	0.52639	0.53101	0.43329	0.20806	3.5587	0.72558	0.40587	0.57856	-0.079645	-0.020289	0.43793	6.6404	18.389	2.6711	0.18722
-6.3639	0.54736	0.53684	0.44366	0.20889	3.5556	0.72626	0.39451	0.57877	-0.087994	-0.026149	0.43738	6.607	18.056	2.8221	0.16874
-4.6075	0.53262	0.5914	0.45965	0.1685	3.5789	0.7319	0.38711	0.60551	-0.0839	-0.01817	0.46815	6.7174	20.425	2.705	0.19572
-6.3522	0.54141	0.54502	0.4512	0.21036	3.6838	0.74492	0.42229	0.59675	-0.084705	-0.018338	0.45165	7.3446	18.906	2.7629	0.18984
-4.6372	0.512	0.51974	0.42958	0.16047	3.3954	0.69329	0.35412	0.55478	-0.081175	-0.021821	0.42053	5.821	17.532	2.6067	0.18052
-6.5546	0.5768	0.59785	0.48236	0.21762	3.7347	0.75706	0.41196	0.62148	-0.093966	-0.02572	0.47732	7.5683	20.097	3.0441	0.16458
-7.0202	0.47311	0.3695	0.38287	0.18302	3.2555	0.66288	0.3554	0.46534	-0.070555	-0.030355	0.33448	5.1558	12.101	2.3803	0.16341
-3.90487	0.479665	0.461107	0.404928	0.136251	3.29382	0.660649	0.332512	0.514179	-0.0889585	-0.0145631	0.386336	5.38778	15.9036	2.43699	0.184368
-5.1453	0.48567	0.43867	0.42345	0.15773	3.3877	0.69505	0.36426	0.51882	-0.081897	-0.022192	0.38164	5.7555	14.683	2.4162	0.17788
-5.9887	0.51748	0.53069	0.43063	0.20291	3.6041	0.73332	0.42428	0.58541	-0.084408	-0.017626	0.44258	6.8839	18.731	2.595	0.20604
-4.5318	0.50969	0.51912	0.42207	0.1606	3.407	0.69342	0.36322	0.55563	-0.090218	-0.01935	0.42163	5.8915	17.819	2.582	0.19194
-6.7967	0.51803	0.43204	0.44049	0.18731	3.5043	0.71801	0.38494	0.52578	-0.086917	-0.025633	0.38206	6.3358	14.07	2.6108	0.15835
-6.3892	0.5146	0.54811	0.41459	0.22906	3.6635	0.74206	0.4579	0.59846	-0.088415	-0.019408	0.45464	7.2153	19.765	2.5626	0.22618
-4.9022	0.5241	0.54679	0.42927	0.17568	3.4781	0.70898	0.3807	0.57482	-0.094033	-0.020962	0.43988	6.2381	18.899	2.6659	0.19178
-2.1669	0.42413	0.47812	0.41193	0.055094	3.1804	0.62302	0.28647	0.50518	-0.074706	0.0023896	0.38446	4.913	15.981	2.2055	0.21612
-6.5597	0.53421	0.50679	0.44044	0.1998	3.6317	0.72349	0.41144	0.56958	-0.1038	-0.0099901	0.42803	7.1197	17.496	2.7553	0.18528
-5.1425	0.50748	0.53032	0.42328	0.1865	3.497	0.70656	0.38988	0.57065	-0.084277	-0.011974	0.43344	6.3764	18.405	2.5804	0.19982
-3.1363	0.38257	0.52144	0.31174	0.12503	3.2015	0.64262	0.40774	0.53922	-0.10706	-0.0064421	0.42114	4.953	20.852	1.9351	0.36374
-7.5338	0.54419	0.48579	0.44106	0.22569	3.6677	0.7451	0.4354	0.57283	-0.11085	-0.013431	0.4239	7.2101	16.744	2.7465	0.17128
-5.5953	0.53213	0.54898	0.4414	0.19703	3.5702	0.72668	0.39832	0.58897	-0.084121	-0.019505	0.44836	6.7098	18.974	2.7135	0.18768
-5.7178	0.44648	0.39285	0.35688	0.18365	3.2495	0.66317	0.38503	0.4855	-0.08743	-0.025152	0.35042	5.1088	13.377	2.1962	0.19794
-5.0802	0.51002	0.51818	0.43216	0.17204	3.4666	0.70703	0.37539	0.56381	-0.081496	-0.018399	0.42657	6.1879	17.819	2.5845	0.18795
-4.2498	0.36658	0.36898	0.28348	0.14369	3.0641	0.61268	0.39138	0.45677	-0.11537	-0.0040014	0.33393	4.3017	14.066	1.8372	0.27293
-5.9576	0.52232	0.46746	0.44044	0.17361	3.4902	0.70825	0.37107	0.54217	-0.097253	-0.016706	0.40092	6.3335	15.595	2.6818	0.16551
-5.6905	0.52777	0.53387	0.44184	0.1939	3.569	0.72705	0.39858	0.58135	-0.083606	-0.017508	0.44082	6.696	18.495	2.6846	0.18799
-0.19177	0.19151	0.32325	0.22588	-0.12856	2.5785	0.414	0.2385	0.35434	-0.17655	0.096102	0.28415	2.5361	14.962	1.3514	0.5389
-6.3323	0.46483	0.40315	0.3752	0.19021	3.3663	0.68861	0.40449	0.50458	-0.087026	-0.015389	0.36541	5.668	14.099	2.2903	0.204
-4.1488	0.48813	0.49929	0.40296	0.1546	3.3494	0.68181	0.36438	0.54346	-0.093627	-0.017206	0.41025	5.6082	17.349	2.4375	0.20243
-5.8797	0.53729	0.55034	0.43608	0.21004	3.6187	0.73671	0.42397	0.59659	-0.10613	-0.014757	0.45556	6.9489	19.603	2.7093	0.19401
-3.73714	0.485967	0.509627	0.42603	0.132884	3.33353	0.680529	0.337399	0.545405	-0.0751045	-0.0156104	0.413594	5.51792	17.3812	2.45057	0.193452
-6.3936	0.54989	0.56507	0.44702	0.21567	3.6967	0.744	0.42951	0.60364	-0.10857	-0.018039	0.46157	7.4298	19.808	2.8199	0.19113
-4.6653	0.49395	0.50671	0.42136	0.16013	3.4066	0.69231	0.36477	0.55088	-0.078528	-0.017687	0.41629	5.9093	17.446	2.4937	0.19391
1.4345	0.31656	0.45851	0.46021	-0.098613	2.9762	0.58613	0.19452	0.47865	-0.071814	-0.0085579	0.36906	3.9383	14.333	1.6795	0.25058
-7.2048	0.53239	0.43655	0.44681	0.1946	3.581	0.72391	0.39491	0.53664	-0.10289	-0.013286	0.39032	6.8137	14.412	2.7255	0.15459
-4.7133	0.50538	0.52024	0.42906	0.1616	3.3911	0.69076	0.35135	0.55603	-0.077205	-0.018434	0.42246	5.816	17.712	2.5684	0.18241
-4.9418	0.46877	0.52194	0.39601	0.17437	3.4499	0.69923	0.40925	0.56463	-0.087641	-0.012379	0.42991	6.1223	18.785	2.3454	0.2534
-5.2192	0.46808	0.42127	0.39876	0.15592	3.3695	0.6751	0.37158	0.50601	-0.096922	-0.00594	0.37116	5.7788	14.382	2.358	0.19445
-5.4015	0.49695	0.50587	0.41078	0.18818	3.4786	0.70645	0.39788	0.55936	-0.081804	-0.015783	0.42132	6.2702	17.708	2.5034	0.20808
-4.3824	0.52267	0.59719	0.44776	0.16647	3.5446	0.72531	0.39398	0.61023	-0.10336	-0.010097	0.47553	6.5424	21.169	2.6269	0.20733
-7.2799	0.51866	0.46211	0.43151	0.21196	3.6086	0.729	0.4231	0.5536	-0.093151	-0.014994	0.40742	6.9679	15.827	2.6093	0.1789
-5.8973	0.52255	0.50315	0.44065	0.18185	3.4969	0.71429	0.37955	0.56136	-0.084029	-0.017696	0.42137	6.3221	17.085	2.6677	0.17605
-7.4496	0.55131	0.53318	0.45664	0.2348	3.7385	0.75746	0.4433	0.59613	-0.093957	-0.027514	0.44438	7.5907	17.733	2.8057	0.17465
-7.6039	0.48894	0.36848	0.40505	0.18072	3.3429	0.6834	0.36497	0.47492	-0.077716	-0.023166	0.34037	5.5611	12.041	2.456	0.15818
-4.9249	0.51931	0.50337	0.43636	0.15661	3.4156	0.6941	0.35277	0.54975	-0.092396	-0.015785	0.41402	5.9399	16.874	2.6635	0.17348
-6.6369	0.52168	0.53002	0.43729	0.21866	3.6941	0.75335	0.45582	0.59802	-0.1	-0.017125	0.44835	7.3129	18.549	2.5719	0.20423
-4.4139	0.44426	0.43111	0.38457	0.13561	3.2767	0.66705	0.36562	0.50762	-0.086635	-0.008609	0.37508	5.251	15.196	2.2082	0.22213
-4.6097	0.51139	0.5305	0.41723	0.17015	3.4296	0.69972	0.37891	0.56678	-0.097518	-0.015618	0.43123	5.991	18.509	2.5612	0.19954
-3.1474	0.36499	0.36522	0.35979	0.040093	3.0155	0.55133	0.26679	0.42746	-0.10058	0.060287	0.31772	4.316	12.333	2.0042	0.21881
-4.9997	0.44331	0.41665	0.37074	0.16028	3.2352	0.66125	0.36453	0.49217	-0.06891	-0.027231	0.35941	5.0323	14.073	2.2023	0.20745
-5.6156	0.54311	0.52475	0.45473	0.17579	3.534	0.7171	0.3731	0.57132	-0.097875	-0.017674	0.431	6.5444	17.507	2.813	0.16635
-7.4245	0.50764	0.38062	0.44268	0.1765	3.4443	0.70882	0.37097	0.49743	-0.083674	-0.016621	0.35556	6.0146	12.137	2.5628	0.14381
-3.7894	0.47105	0.53134	0.40127	0.1448	3.3191	0.67459	0.35804	0.55214	-0.076053	-0.018888	0.42349	5.463	18.567	2.3807	0.22371
-4.3981	0.52025	0.52917	0.44418	0.14281	3.3954	0.6913	0.33913	0.55963	-0.085342	-0.016799	0.42627	5.8339	17.686	2.6951	0.17239
-3.5242	0.43346	0.40139	0.39026	0.11156	3.1458	0.63848	0.3104	0.47326	-0.060227	-0.027285	0.34408	4.6333	12.988	2.1933	0.19093
-5.6223	0.49315	0.48953	0.39865	0.19716	3.4632	0.70575	0.41419	0.55305	-0.10257	-0.016397	0.41374	6.1669	17.274	2.4459	0.20682
-6.2332	0.52793	0.50908	0.43754	0.19969	3.548	0.72184	0.39533	0.56542	-0.079677	-0.026086	0.42247	6.6158	17.043	2.7061	0.17796
-2.3413	0.30953	0.35512	0.25653	0.05992	2.8734	0.54427	0.34179	0.42679	-0.14537	0.037582	0.32163	3.5684	14.91	1.6728	0.33808
-1.3665	0.27604	0.35555	0.22577	0.0055341	2.7283	0.48067	0.30413	0.40519	-0.17715	0.064736	0.31881	3.0589	16.482	1.5673	0.3908
-0.16344	0.25809	0.33947	0.31928	-0.07949	2.7632	0.50351	0.24895	0.39992	-0.15083	0.040572	0.30095	3.1506	12.703	1.5122	0.32907
-4.4563	0.42354	0.43801	0.32988	0.16455	3.2046	0.64859	0.39266	0.50251	-0.10007	-0.015145	0.37489	4.927	16.267	2.0974	0.2551
-3.8274	0.47481	0.49232	0.39009	0.1466	3.2708	0.66553	0.35342	0.53377	-0.097377	-0.01318	0.40491	5.2228	17.377	2.3629	0.20703
-5.8884	0.49781	0.49018	0.40977	0.20179	3.5154	0.71872	0.41878	0.56114	-0.086781	-0.015639	0.41867	6.4107	17.271	2.4704	0.20633
-5.5829	0.53938	0.53376	0.4442	0.19042	3.5571	0.72532	0.39572	0.58707	-0.11155	-0.0064415	0.44633	6.6245	18.692	2.7388	0.17722
-7.3419	0.49417	0.40572	0.4076	0.19829	3.5086	0.70868	0.40821	0.5127	-0.10498	-0.019052	0.3701	6.4759	13.653	2.4794	0.17614
-5.2423	0.5072	0.52128	0.42324	0.18811	3.5306	0.719	0.40601	0.57565	-0.092309	-0.012725	0.43503	6.5082	18.381	2.5327	0.20432
3.1339	0.2221	0.31113	0.4706	-0.24233	2.7023	0.48295	0.066932	0.38324	-0.11608	0.093164	0.28891	2.9138	9.2868	1.4184	0.21713
-1.9245	0.39835	0.44544	0.35858	0.076361	3.034	0.60287	0.29459	0.48422	-0.089753	-0.0012788	0.36865	4.1826	16.096	2.0019	0.23382
0.8078	0.17245	0.27906	0.24997	-0.16452	2.5145	0.38253	0.18036	0.321	-0.16226	0.11636	0.25499	2.3256	12.373	1.3165	0.47343
-1.3209	0.22972	0.241	0.20718	-0.01109	2.6045	0.42424	0.26144	0.32231	-0.17563	0.10584	0.23699	2.6299	10.315	1.4329	0.31127
-3.7835	0.38646	0.40213	0.2943	0.15073	3.1041	0.62481	0.39018	0.47783	-0.10875	-0.0039738	0.35571	4.4669	15.753	1.9199	0.28419
-6.789	0.50496	0.41076	0.41904	0.18104	3.485	0.70949	0.39537	0.51697	-0.10993	-0.0089227	0.37572	6.282	14.088	2.5339	0.17909
-4.2759	0.46553	0.44537	0.39273	0.14615	3.2559	0.66246	0.34491	0.51046	-0.08401	-0.012279	0.3797	5.1538	15.418	2.3242	0.19245
-5.8517	0.55411	0.58623	0.47356	0.19393	3.6925	0.75126	0.41188	0.61903	-0.098337	-0.015362	0.47457	7.3156	20.092	2.8536	0.17787
-5.9166	0.53171	0.49296	0.44639	0.18178	3.5279	0.71628	0.38088	0.56019	-0.10104	-0.01332	0.41917	6.5099	16.746	2.722	0.16745
-6.4881	0.52556	0.5267	0.44588	0.20574	3.7085	0.74443	0.43339	0.59018	-0.088096	-0.014111	0.44411	7.5189	18.319	2.6531	0.19869
-3.8416	0.36364	0.30953	0.32649	0.087815	3.0183	0.58437	0.31612	0.40843	-0.092019	-0.0027849	0.29146	4.1952	10.725	1.91	0.23939
-6.5825	0.53798	0.56376	0.42791	0.22642	3.6135	0.73526	0.43292	0.59817	-0.10404	-0.021187	0.45735	6.9279	19.789	2.717	0.19575
-6.34332	0.493347	0.426838	0.40615	0.187234	3.42897	0.701055	0.391546	0.516659	-0.0831309	-0.0224441	0.376957	5.98038	14.4367	2.46748	0.182025
-6.7625	0.47548	0.31743	0.43064	0.1438	3.3521	0.68782	0.34515	0.4504	-0.075279	-0.015831	0.31584	5.5813	9.9479	2.3762	0.14412
-4.8822	0.44895	0.39963	0.37491	0.15411	3.2503	0.65941	0.36133	0.48548	-0.092448	-0.020277	0.35333	5.1397	13.582	2.2327	0.19642
-4.6254	0.49191	0.51462	0.41785	0.16698	3.4454	0.70382	0.38229	0.56052	-0.078094	-0.017911	0.424	6.0675	17.914	2.4684	0.21067
-5.6284	0.44288	0.34164	0.39984	0.14342	3.2871	0.6735	0.3584	0.46068	-0.074229	-0.016388	0.32625	5.2721	11.111	2.2033	0.17868
-5.7878	0.49448	0.49215	0.4047	0.19834	3.5125	0.71341	0.42125	0.55766	-0.10221	-0.014252	0.4176	6.4439	17.409	2.4314	0.21119
-6.0415	0.51078	0.47577	0.43661	0.18602	3.5773	0.72499	0.40685	0.55731	-0.088613	-0.011731	0.41231	6.7694	16.315	2.5963	0.19058
-6.8378	0.49959	0.45877	0.41257	0.21027	3.5637	0.71876	0.42731	0.54644	-0.10316	-0.012351	0.40282	6.7179	15.926	2.4881	0.19289
-5.4487	0.4959	0.4878	0.42561	0.17278	3.4718	0.69649	0.37825	0.54813	-0.086553	-0.013052	0.41098	6.2852	16.712	2.5369	0.19735
-5.5129	0.52268	0.51445	0.43968	0.18172	3.5732	0.72342	0.40299	0.57675	-0.11152	-0.0051431	0.43501	6.7461	17.983	2.6468	0.18933
-4.2962	0.4982	0.49444	0.43223	0.15186	3.4235	0.70029	0.36113	0.55143	-0.081084	-0.014831	0.4133	5.9511	16.801	2.509	0.18727
-6.1266	0.48508	0.45488	0.40441	0.19313	3.4754	0.70584	0.40748	0.53638	-0.085413	-0.017795	0.39605	6.2585	15.793	2.4169	0.20065
-6.3157	0.54741	0.51769	0.45289	0.19427	3.5841	0.72609	0.39269	0.57662	-0.10515	-0.013597	0.43316	6.7909	17.452	2.8348	0.16175
1.4449	0.1077	0.17481	0.19524	-0.2351	2.3459	0.27288	0.12453	0.22894	-0.19385	0.24216	0.18148	1.8539	8.7256	1.1773	0.43391
-4.7904	0.46207	0.45257	0.36177	0.17797	3.3227	0.68029	0.40685	0.52881	-0.12111	-0.0039075	0.39397	5.4485	16.666	2.2446	0.22242
0.17937	0.24567	0.30241	0.25279	-0.064372	2.6919	0.45815	0.25207	0.37042	-0.17995	0.094469	0.28404	2.951	13.405	1.4982	0.39073
-1.1435	0.2298	0.29545	0.18333	-0.002886	2.6262	0.43284	0.28853	0.36235	-0.1662	0.11573	0.28373	2.711	15.07	1.4265	0.42989
-2.5838	0.39488	0.44272	0.33285	0.1025	3.0981	0.61878	0.35193	0.49844	-0.11565	0.011975	0.37967	4.4622	17.204	1.9736	0.2716
-0.89169	0.21381	0.3115	0.17891	-0.01597	2.6073	0.42762	0.27997	0.35765	-0.14524	0.082039	0.27981	2.6326	14.921	1.3937	0.46665
-4.3495	0.47633	0.47685	0.41124	0.15128	3.4288	0.70112	0.38835	0.54727	-0.09599	-0.0023275	0.41046	5.9766	17.09	2.3492	0.21317
1.167	0.14966	0.1972	0.20638	-0.14379	2.4328	0.32168	0.15241	0.25685	-0.16709	0.17429	0.19394	2.1232	8.6431	1.2605	0.44117
-1.3758	0.29154	0.37004	0.23221	0.057164	2.817	0.52538	0.3334	0.43189	-0.14647	0.043627	0.33267	3.3453	16.709	1.582	0.38417
-4.5897	0.48398	0.50973	0.41202	0.16696	3.4208	0.69701	0.38365	0.5596	-0.085948	-0.010064	0.4243	5.9531	18.026	2.4203	0.21245
-3.9656	0.44577	0.49148	0.34334	0.16598	3.2331	0.65873	0.39424	0.53592	-0.12461	-0.004432	0.40948	5.0348	18.68	2.1608	0.24631

## Sheet: x2
-7.8966	0.60223	0.56785	0.52042	0.21757	3.875	0.77746	0.40587	0.61923	-0.075569	-0.026013	0.46678	8.3599	18.393	3.292	0.14241
-7.0843	0.56142	0.51405	0.47494	0.20476	3.7436	0.75222	0.40989	0.58228	-0.092846	-0.023697	0.43493	7.7055	17.185	2.9328	0.16083
-6.8372	0.54255	0.55357	0.44616	0.23187	3.7732	0.76016	0.45076	0.60612	-0.0799	-0.024786	0.45709	7.8105	19.222	2.7545	0.2025
-7.2365	0.53863	0.38041	0.48502	0.16549	3.5234	0.72262	0.34157	0.49988	-0.071966	-0.02668	0.35536	6.4289	11.556	2.8073	0.12042
-7.3098	0.56341	0.53694	0.48289	0.21717	3.8436	0.76552	0.42818	0.60117	-0.078639	-0.021423	0.45027	8.296	18.027	2.9544	0.17173
-7.4229	0.56646	0.52605	0.47256	0.2157	3.783	0.75968	0.42551	0.59243	-0.095377	-0.025409	0.44226	7.8977	17.607	2.9937	0.16922
-5.7279	0.47871	0.38524	0.41299	0.1651	3.2562	0.66707	0.32601	0.47434	-0.051894	-0.048469	0.33911	5.1233	11.864	2.4173	0.14974
-6.2353	0.55682	0.51331	0.4785	0.1839	3.6154	0.73505	0.37196	0.57401	-0.087973	-0.020053	0.42917	6.9468	16.902	2.903	0.14921
-6.8867	0.55054	0.52677	0.46241	0.2118	3.717	0.75203	0.41898	0.58958	-0.080562	-0.02015	0.44125	7.5	17.856	2.8435	0.17752
-9.039	0.59472	0.51483	0.50065	0.23034	3.7914	0.76359	0.40386	0.58627	-0.072807	-0.036744	0.43245	7.9079	16.096	3.2622	0.13275
-9.3683	0.63238	0.53737	0.55063	0.21328	4.0242	0.78972	0.40453	0.61319	-0.094617	-0.022651	0.45523	9.3791	16.799	3.6606	0.11817
-8.1719	0.54223	0.39217	0.46502	0.18581	3.506	0.71122	0.34898	0.50149	-0.068335	-0.029347	0.35837	6.4031	12.038	2.895	0.12482
-6.2325	0.56549	0.53016	0.48988	0.18349	3.6048	0.73758	0.36452	0.58315	-0.080507	-0.021972	0.43824	6.8385	17.185	2.9872	0.14259
-9.2233	0.54474	0.4205	0.46581	0.21779	3.6945	0.7379	0.40085	0.52782	-0.070201	-0.028815	0.38048	7.5256	13.369	2.8739	0.14449
-7.5009	0.5624	0.51916	0.46617	0.21926	3.7136	0.75153	0.41762	0.5871	-0.094058	-0.02064	0.43818	7.4766	17.375	2.9357	0.16099
-3.1379	0.35601	0.26271	0.38328	0.0073717	2.9693	0.52372	0.20916	0.35518	-0.076117	0.041926	0.25244	4.184	7.6604	2.0278	0.13412
-7.7768	0.49645	0.36835	0.4228	0.18078	3.426	0.70205	0.37462	0.4805	-0.073388	-0.026872	0.34275	5.9576	11.87	2.4967	0.15775
-6.3485	0.46021	0.45037	0.37383	0.20381	3.5597	0.69852	0.43954	0.53274	-0.095362	-0.021818	0.39302	6.9108	16.101	2.3977	0.24921
-4.3055	0.49316	0.53758	0.43308	0.14028	3.409	0.68331	0.3478	0.5592	-0.074254	-0.0195	0.42717	5.9575	18.101	2.5823	0.19891
-7.0367	0.53154	0.46051	0.45761	0.18479	3.6342	0.71706	0.38584	0.54398	-0.094678	-0.016218	0.40099	7.2795	15.181	2.8243	0.15009
-6.6885	0.52367	0.48492	0.42774	0.21138	3.5845	0.73075	0.41554	0.56027	-0.082707	-0.020703	0.4157	6.7728	16.689	2.6461	0.18483
-6.997	0.57324	0.52736	0.49788	0.20824	3.7599	0.76248	0.40218	0.59362	-0.083941	-0.024039	0.44275	7.682	17.209	3.0129	0.14855
-7.8264	0.55165	0.46982	0.46679	0.20604	3.6409	0.73942	0.39235	0.55515	-0.073454	-0.026155	0.40612	7.0953	15.24	2.8767	0.15102
-8.4496	0.53447	0.41266	0.44606	0.21546	3.6768	0.7448	0.42629	0.53206	-0.095021	-0.020485	0.38112	7.2809	13.541	2.7125	0.16012
-6.294	0.53328	0.445	0.47782	0.16235	3.5218	0.7179	0.34933	0.5333	-0.082954	-0.017831	0.39056	6.4481	14.253	2.769	0.14189
-7.3201	0.49837	0.35823	0.43195	0.17235	3.39	0.69279	0.35192	0.47448	-0.074229	-0.025248	0.33694	5.7935	11.345	2.5403	0.14173
-7.6346	0.54617	0.45531	0.45418	0.20972	3.6432	0.74167	0.41077	0.55211	-0.095227	-0.018566	0.40318	7.068	15.141	2.7945	0.15843
-5.9289	0.47549	0.33962	0.4181	0.15576	3.2196	0.65735	0.30855	0.4427	-0.054092	-0.048001	0.31327	4.9637	10.324	2.3972	0.13262
-10.01	0.57977	0.47232	0.47884	0.24823	3.8843	0.76682	0.44149	0.57062	-0.10252	-0.024644	0.41583	8.6189	15.269	3.0996	0.1412
-7.7577	0.51773	0.45926	0.42819	0.22312	3.6282	0.73599	0.42841	0.54636	-0.08158	-0.028866	0.40025	7.0401	15.487	2.6047	0.18391
-9.3946	0.58775	0.42327	0.52614	0.19651	3.7496	0.75718	0.36291	0.54205	-0.073223	-0.025443	0.38706	7.6839	12.678	3.2108	0.10579
-7.2506	0.57909	0.56468	0.49148	0.22097	3.8496	0.77283	0.4268	0.61704	-0.078633	-0.021931	0.46561	8.2311	18.965	3.0606	0.16771
-7.2169	0.56579	0.5171	0.47458	0.21396	3.7228	0.75496	0.41243	0.58713	-0.096694	-0.018921	0.43831	7.4985	17.278	2.9468	0.15628
-5.2142	0.49614	0.48759	0.45827	0.12825	3.4721	0.68816	0.34045	0.54387	-0.082199	-0.0050608	0.40834	6.339	16.097	2.6628	0.18343
-5.71	0.52283	0.47461	0.45668	0.16949	3.5819	0.71892	0.38067	0.55415	-0.10121	-0.00809	0.41135	6.8383	16.014	2.6957	0.17191
-6.1351	0.45965	0.40627	0.37364	0.19008	3.3653	0.68308	0.39881	0.49806	-0.077693	-0.027055	0.36052	5.7067	13.877	2.3106	0.20644
-2.8455	0.47665	0.40852	0.44857	0.10136	3.2482	0.66519	0.27976	0.4877	-0.059269	-0.029278	0.35368	5.0876	12.625	2.4168	0.14889
-6.6685	0.51897	0.47222	0.44221	0.19936	3.5745	0.72532	0.39531	0.54926	-0.072754	-0.025373	0.40498	6.7802	15.724	2.6424	0.17195
-7.2987	0.55435	0.50861	0.45874	0.21672	3.6883	0.74662	0.41341	0.5753	-0.091014	-0.027863	0.42836	7.3504	16.98	2.8663	0.1654
-6.1324	0.49395	0.32073	0.50622	0.068097	3.482	0.69083	0.30133	0.46177	-0.11069	0.043634	0.32565	6.3737	9.7902	2.6488	0.12148
-7.1915	0.53646	0.3592	0.53263	0.10756	3.7231	0.73543	0.34178	0.50481	-0.10182	0.022427	0.35671	7.6935	11.051	2.8923	0.11885
-10.512	0.56638	0.36626	0.5095	0.18162	3.7715	0.75886	0.39401	0.51352	-0.11383	0.00021398	0.36282	7.8192	11.375	3.0206	0.11616
-6.8722	0.51967	0.30761	0.50228	0.10809	3.4231	0.70539	0.29741	0.44875	-0.073143	-0.0051152	0.31431	5.9054	9.0162	2.7032	0.1043
-12.214	0.60678	0.36397	0.55492	0.17619	3.9898	0.78383	0.39844	0.52178	-0.11656	-0.00018589	0.36637	9.2048	10.876	3.4186	0.098535
-9.4607	0.5531	0.36797	0.5034	0.17543	3.7618	0.76014	0.3976	0.51565	-0.093673	-0.0023511	0.36373	7.7376	11.502	2.9069	0.12972
-8.50575	0.504029	0.259123	0.497739	0.104224	3.45638	0.706188	0.309527	0.413382	-0.079426	0.000940209	0.287007	6.12309	7.62476	2.59975	0.105438
-11.577	0.54694	0.28433	0.51574	0.14468	3.7233	0.74316	0.36746	0.44648	-0.11227	0.0046746	0.31011	7.6558	8.391	2.8886	0.10043
-9.9358	0.56113	0.36562	0.51596	0.17587	3.8047	0.76313	0.39433	0.51703	-0.099298	0.0034784	0.36423	8.0185	11.357	2.9541	0.11508
-10.298	0.54778	0.29272	0.52362	0.1443	3.7015	0.75263	0.36397	0.45765	-0.097535	0.0021194	0.31778	7.3718	8.6738	2.848	0.10175
-10.497	0.57129	0.36868	0.53593	0.17005	3.9344	0.77545	0.40113	0.52335	-0.097316	0.0083446	0.36918	8.8478	11.389	3.0467	0.1146
-9.4314	0.53803	0.33018	0.49187	0.15851	3.6852	0.74726	0.39062	0.4849	-0.11114	0.0035772	0.33964	7.3229	10.312	2.7759	0.1252
-10.577	0.53577	0.27998	0.52828	0.12512	3.6312	0.7344	0.33589	0.44153	-0.097222	0.0067554	0.30665	7.0497	8.1238	2.8651	0.10129
-7.70082	0.543968	0.329293	0.52425	0.104669	3.71169	0.732464	0.346006	0.482021	-0.124147	0.0233916	0.338106	7.63292	10.0122	2.91639	0.0975498
-8.524	0.52226	0.33653	0.48534	0.15246	3.6031	0.73426	0.37297	0.48537	-0.098356	0.0045924	0.34123	6.8764	10.582	2.6753	0.12882
-11.695	0.54423	0.23699	0.52891	0.13068	3.6474	0.74284	0.34298	0.40658	-0.095925	0.0072942	0.28109	7.0952	6.7526	2.8437	0.087976
-9.4118	0.59171	0.35914	0.55844	0.13609	3.8972	0.77097	0.36409	0.51396	-0.11202	0.0018795	0.36103	8.6678	10.71	3.2676	0.098727
-9.1887	0.56484	0.38041	0.52331	0.16744	3.828	0.76866	0.39464	0.52926	-0.097794	0.0024464	0.37411	8.1395	11.868	2.9735	0.12314
-10.439	0.57164	0.3552	0.52655	0.17412	3.8553	0.77549	0.40742	0.51206	-0.10608	-0.0028707	0.35904	8.237	10.818	3.0088	0.114
-8.6744	0.54084	0.34269	0.51105	0.14149	3.7066	0.74662	0.36915	0.49347	-0.092685	0.0053585	0.34647	7.5114	10.588	2.8056	0.122
-9.6363	0.57299	0.3818	0.51606	0.17251	3.8202	0.7664	0.40021	0.52763	-0.11241	-0.0022911	0.37285	8.0991	11.862	3.0707	0.12099
-8.5088	0.55916	0.27997	0.55292	0.10798	3.6147	0.7419	0.30421	0.445	-0.096092	0.0055671	0.30802	6.871	8.0039	2.9497	0.08143
-11.0339	0.586297	0.353899	0.548825	0.170527	3.84475	0.773683	0.375787	0.510763	-0.10133	0.00378731	0.359089	8.19067	10.7022	3.12172	0.0979294
-9.3421	0.55224	0.3401	0.50531	0.1604	3.6632	0.74324	0.36703	0.48933	-0.11318	-0.0026852	0.34372	7.2057	10.355	2.9292	0.10972
-6.5158	0.53695	0.34068	0.53044	0.10373	3.6168	0.74034	0.3372	0.49142	-0.11349	0.0101	0.34575	6.9007	10.378	2.7437	0.10946
-7.0731	0.53832	0.38163	0.51868	0.1341	3.7095	0.7534	0.37558	0.52519	-0.11328	0.010566	0.37322	7.4329	12.144	2.7323	0.12749
-9.1295	0.57009	0.38568	0.52081	0.16613	3.7733	0.76427	0.39039	0.53066	-0.12351	0.0067389	0.37702	7.763	12.129	2.9787	0.11603
-6.6229	0.42868	0.22849	0.43473	0.081128	3.262	0.64309	0.30678	0.37482	-0.10968	0.031606	0.25923	5.3015	6.9353	2.2285	0.13217
-4.5956	0.45715	0.32557	0.44265	0.090661	3.303	0.66685	0.32037	0.45607	-0.10501	0.020391	0.32155	5.4018	10.445	2.3099	0.098405
-6.9426	0.52126	0.35018	0.48586	0.1356	3.6087	0.73461	0.37876	0.49621	-0.1262	0.0091818	0.35036	6.9041	11.209	2.635	0.1323
-7.926	0.56366	0.33239	0.54839	0.12265	3.6513	0.74429	0.31583	0.48375	-0.091374	0.003058	0.33933	7.1074	9.746	3.0115	0.091211
-10.773	0.56888	0.35655	0.52811	0.1796	3.8976	0.77574	0.40638	0.51462	-0.10261	0.0039535	0.36173	8.5853	11.009	2.9886	0.11556
-10.592	0.57218	0.3661	0.5167	0.18546	3.8154	0.76822	0.40067	0.51716	-0.11451	-0.0016799	0.36465	8.0339	11.292	3.0321	0.11378
-5.2003	0.46703	0.39309	0.42329	0.12678	3.3554	0.68769	0.36952	0.50841	-0.1329	0.013271	0.36771	5.6108	13.425	2.3149	0.17253
-7.9865	0.4905	0.31891	0.46042	0.14526	3.5388	0.71995	0.38317	0.46794	-0.11038	0.014768	0.32915	6.5766	10.246	2.4598	0.13931
-6.6974	0.51649	0.35898	0.48429	0.12584	3.5707	0.72583	0.36109	0.49728	-0.11583	0.0074323	0.35339	6.7289	11.576	2.6785	0.14157
-7.1552	0.52602	0.41045	0.48331	0.1594	3.6361	0.74487	0.39666	0.53835	-0.12014	0.0053038	0.38731	6.9915	13.375	2.6493	0.14453
-7.9838	0.55313	0.37399	0.51796	0.14638	3.7425	0.75374	0.3784	0.51831	-0.1217	0.0087069	0.3679	7.6765	11.783	2.8602	0.11871
-8.3725	0.55565	0.40533	0.51082	0.17351	3.7876	0.76145	0.3953	0.54159	-0.10144	-0.0013984	0.38634	7.9121	12.865	2.9066	0.13103
-5.4988	0.58276	0.64437	0.50728	0.18339	3.7203	0.75289	0.37959	0.63934	-0.089471	-0.01957	0.50143	7.4918	21.65	3.163	0.16303
-8.3553	0.57472	0.49855	0.48772	0.21552	3.7415	0.7532	0.39919	0.57717	-0.079947	-0.021946	0.42726	7.647	16.196	3.079	0.14203
-6.8617	0.58314	0.5901	0.47634	0.2203	3.7354	0.75439	0.41216	0.61736	-0.096117	-0.023923	0.4722	7.5897	19.798	3.1114	0.16382
-4.3718	0.51933	0.53146	0.48716	0.11283	3.4916	0.68848	0.31159	0.56166	-0.087859	0.010676	0.42927	6.4558	17.307	2.8681	0.16043
-5.7712	0.54616	0.51476	0.49855	0.14965	3.6615	0.72228	0.34991	0.56873	-0.075636	-0.0092405	0.42747	7.3599	16.643	3.0175	0.15509
-6.0971	0.55398	0.53582	0.46411	0.19288	3.6431	0.73496	0.39081	0.58339	-0.094687	-0.022274	0.44017	7.1284	17.906	2.9167	0.16527
-5.1997	0.51809	0.53652	0.46828	0.1448	3.5166	0.69131	0.33766	0.56084	-0.078266	0.0077131	0.42721	6.5806	17.276	2.8147	0.1625
-5.9515	0.52807	0.45222	0.48898	0.13258	3.6057	0.70828	0.34292	0.53756	-0.10365	0.01276	0.39692	7.0952	14.674	2.8727	0.1507
-5.9356	0.51812	0.49991	0.43388	0.19774	3.5472	0.71999	0.39504	0.55822	-0.07592	-0.029251	0.41596	6.6093	16.805	2.6317	0.18511
-10.051	0.57018	0.35806	0.50708	0.18924	3.6449	0.74486	0.36312	0.49767	-0.077869	-0.025774	0.34886	7.0552	10.532	3.0494	0.10295
-8.7964	0.54009	0.38124	0.46597	0.19285	3.5128	0.71659	0.3528	0.49203	-0.058237	-0.040392	0.34917	6.4192	11.452	2.8431	0.12452
-5.8573	0.56978	0.55977	0.48242	0.17998	3.6153	0.73322	0.36524	0.58878	-0.083568	-0.028539	0.447	6.9599	18.129	3.0365	0.15111
-7.4936	0.55375	0.43646	0.48622	0.17908	3.576	0.73057	0.3587	0.53362	-0.076345	-0.026737	0.38622	6.7119	13.501	2.924	0.12892
-6.682	0.55876	0.52115	0.47948	0.19505	3.6771	0.74428	0.38766	0.58262	-0.079745	-0.019694	0.43668	7.2974	17.313	2.9302	0.15817
-5.4634	0.5127	0.50016	0.42462	0.17724	3.5229	0.69976	0.38391	0.55657	-0.095434	-0.015575	0.41898	6.6004	17.321	2.7053	0.20302
-7.366	0.52629	0.45367	0.45932	0.17054	3.5335	0.69572	0.35776	0.52761	-0.090353	-0.0074557	0.38928	6.6668	14.505	2.8515	0.14477
-8.0255	0.52876	0.43363	0.44918	0.19739	3.5951	0.71596	0.38651	0.52608	-0.077432	-0.019882	0.38375	6.9553	14.099	2.786	0.14902
-7.1875	0.57395	0.5383	0.46998	0.2137	3.6835	0.74406	0.40089	0.59117	-0.097587	-0.0226	0.44452	7.3206	17.84	3.061	0.15345
-5.0641	0.44213	0.40469	0.40908	0.095725	3.3017	0.60362	0.29651	0.46623	-0.085155	0.033186	0.34591	5.7501	12.967	2.469	0.54531
-5.9659	0.50994	0.47337	0.44734	0.15799	3.5282	0.68863	0.35652	0.53599	-0.082761	-0.0011649	0.40043	6.7056	15.718	2.7258	0.18422
-7.3752	0.58956	0.52232	0.49961	0.19584	3.7294	0.75131	0.38342	0.58995	-0.099417	-0.014277	0.441	7.5769	17.077	3.1987	0.13563
-0.42376	0.24657	0.3633	0.29251	-0.079785	2.7308	0.47089	0.24406	0.3892	-0.14789	0.052218	0.30181	3.103	14.002	1.498	0.36068
-2.1104	0.41198	0.44207	0.39666	0.068483	3.2228	0.63381	0.33209	0.50243	-0.12872	0.013922	0.37808	5.1187	15.879	2.059	0.23419
0.83212	0.38434	0.50722	0.45947	-0.069929	3.1479	0.63207	0.25271	0.52695	-0.1299	0.014683	0.41929	4.6889	19.061	1.9617	0.26084
-0.06761	0.22974	0.36108	0.27308	-0.12759	2.6615	0.45226	0.2347	0.38817	-0.17921	0.085215	0.31156	2.8226	15.774	1.4502	0.4529
-2.8074	0.43132	0.51963	0.36015	0.10834	3.1914	0.64704	0.36727	0.54211	-0.1462	-0.0019193	0.42302	4.8599	20.038	2.0899	0.25753
-3.5199	0.47481	0.522	0.40669	0.14216	3.3996	0.69282	0.37518	0.55699	-0.099781	-0.026759	0.42675	5.8498	18.725	2.3968	0.2309
-5.0841	0.5051	0.4946	0.41704	0.17037	3.4004	0.695	0.38148	0.5509	-0.1198	-0.01128	0.41436	5.8368	17.296	2.5094	0.17923
-2.8563	0.45129	0.50846	0.37319	0.13391	3.2337	0.65359	0.35388	0.53056	-0.10388	-0.020395	0.40847	5.0763	18.508	2.2571	0.22973
-4.1834	0.44603	0.55529	0.36073	0.1719	3.3021	0.67621	0.41266	0.55783	-0.10972	-0.031555	0.43067	5.3497	20.066	2.1624	0.26023
3.6727	0.24311	0.27062	0.41877	-0.23064	2.6814	0.46074	0.094738	0.35779	-0.18436	0.13046	0.27038	2.8889	10.415	1.4655	0.23825
-0.21209	0.41829	0.50241	0.42648	0.039298	3.2952	0.66895	0.31756	0.54034	-0.10591	-0.010751	0.41478	5.3616	18.363	2.1125	0.27411
-0.67104	0.25827	0.33694	0.28235	-0.10484	2.7027	0.44598	0.23141	0.37543	-0.19015	0.12265	0.29637	3.06	14.101	1.5732	0.38239
2.909	0.13311	0.20218	0.33668	-0.35267	2.4317	0.31392	0.036338	0.25826	-0.20298	0.27241	0.20125	2.137	7.4218	1.243	0.32448
-3.5298	0.45131	0.57214	0.36067	0.14598	3.1187	0.62475	0.33866	0.52792	-0.095617	-0.042481	0.41516	4.5561	19.486	2.234	0.21097
-4.1653	0.50564	0.49244	0.43906	0.14048	3.3734	0.68915	0.34475	0.54458	-0.10827	-0.016105	0.40907	5.7118	16.638	2.5301	0.16679
-3.7169	0.4676	0.5371	0.36539	0.16336	3.2675	0.66511	0.37221	0.54532	-0.095154	-0.031123	0.42108	5.214	19.428	2.3309	0.23681
-4.4389	0.5122	0.4605	0.47719	0.11938	3.4157	0.70026	0.31746	0.53463	-0.07669	-0.0087779	0.3971	5.8937	15.033	2.6623	0.15125
-5.7367	0.56432	0.51116	0.50734	0.1489	3.6174	0.72773	0.33919	0.57345	-0.094505	-0.0067678	0.43025	7.0163	16.512	3.0869	0.13471
-5.5269	0.56088	0.53058	0.49935	0.16179	3.6178	0.73768	0.35101	0.58646	-0.074924	-0.015239	0.44101	6.934	17.341	2.9828	0.14786
-3.3502	0.49666	0.5441	0.47406	0.10364	3.4817	0.69613	0.33084	0.57356	-0.085872	0.0088879	0.44296	6.3325	18.607	2.6272	0.19271
-5.3188	0.54267	0.5045	0.50319	0.13235	3.6322	0.72634	0.34395	0.57154	-0.081435	0.0019784	0.42836	7.119	16.557	2.9253	0.15751
-6.7998	0.57957	0.54806	0.49176	0.19575	3.6868	0.74821	0.38484	0.59829	-0.094548	-0.020119	0.45151	7.3113	18.012	3.0896	0.14573
-4.858	0.43418	0.32839	0.43343	0.062237	3.2261	0.60247	0.25739	0.42831	-0.073624	0.034765	0.3068	5.2791	9.9623	2.4211	0.088369
-5.7548	0.54771	0.46667	0.49667	0.13508	3.5926	0.71288	0.33282	0.54663	-0.099482	0.0017115	0.40548	6.9554	15.036	2.9803	0.12152
-6.0643	0.5713	0.51991	0.50907	0.1631	3.7026	0.74932	0.36564	0.5906	-0.08287	-0.0087829	0.4416	7.4103	17.03	3.09	0.14494
-5.7686	0.59777	0.5805	0.54646	0.15438	3.7023	0.75473	0.33293	0.61432	-0.079456	-0.016878	0.47049	7.3528	18.442	3.3323	0.12235
-5.8091	0.57874	0.49903	0.53024	0.13962	3.6318	0.74094	0.32377	0.57687	-0.081621	-0.0048112	0.43018	7.003	16.02	3.1585	0.12046
-6.0448	0.60565	0.55314	0.53637	0.15707	3.7285	0.75361	0.34182	0.60411	-0.090192	-0.015818	0.45659	7.5529	17.494	3.4261	0.12119
-6.4109	0.54453	0.46855	0.48529	0.16811	3.5438	0.72855	0.35459	0.55175	-0.079044	-0.020316	0.40503	6.5106	14.798	2.8336	0.13719
-6.7122	0.58069	0.52947	0.51332	0.17807	3.755	0.75893	0.37938	0.60053	-0.08964	-0.0087953	0.45044	7.6886	17.51	3.1175	0.14407
-7.2208	0.60173	0.57693	0.50864	0.20548	3.8181	0.7684	0.40675	0.6232	-0.10178	-0.016443	0.47311	8.0407	19.093	3.2765	0.14569
-3.3586	0.40719	0.35227	0.42584	0.015789	3.1725	0.55086	0.21855	0.42068	-0.08666	0.07422	0.31058	5.2521	10.645	2.4009	-0.0080142
-4.3878	0.45911	0.38735	0.45197	0.065655	3.3006	0.62472	0.2673	0.47034	-0.088038	0.040012	0.34653	5.6279	12.377	2.539	0.16987
-7.3134	0.59175	0.53436	0.51266	0.18867	3.7454	0.75218	0.37544	0.59601	-0.099148	-0.012638	0.44742	7.6706	17.228	3.2578	0.13452
-5.66	0.52024	0.50759	0.45619	0.16632	3.5294	0.71033	0.36905	0.56318	-0.079848	-0.013927	0.42348	6.5389	16.978	2.7167	0.16926
-7.1501	0.55871	0.45007	0.50021	0.17015	3.7154	0.73815	0.37226	0.55136	-0.1005	-0.0038847	0.40239	7.5774	14.384	2.995	0.16282
-6.3157	0.56534	0.51241	0.50365	0.17434	3.6827	0.74657	0.36743	0.5851	-0.081079	-0.011696	0.43641	7.2908	16.716	3.0172	0.14355
8.0879	0.2011	0.25537	0.50625	-0.38386	2.6034	0.41112	-0.067057	0.32982	-0.1491	0.20014	0.25197	2.6711	7.377	1.4105	0.16534
3.4391	0.27723	0.35355	0.47389	-0.22978	2.8041	0.51211	0.098886	0.41659	-0.14798	0.088543	0.32374	3.3304	12.275	1.6016	0.228
6.2621	0.30314	0.38518	0.47352	-0.22617	2.9616	0.56466	0.1186	0.45837	-0.1336	0.059471	0.35591	3.9728	14.659	1.6695	0.29975

## Sheet: x3
-6.5458	0.5594	0.4047	0.50213	0.14886	3.5665	0.73058	0.33146	0.51528	-0.073101	-0.02502	0.36883	6.6485	12.241	2.9827	0.11741
-7.0599	0.57305	0.53018	0.49748	0.19656	3.7835	0.75766	0.39651	0.59294	-0.073989	-0.022878	0.44315	7.9379	17.345	3.0769	0.15369
-7.6171	0.56229	0.50773	0.46053	0.21856	3.7101	0.75086	0.42081	0.57902	-0.09608	-0.024744	0.42958	7.4567	16.864	2.9348	0.16227
-7.3438	0.55672	0.39255	0.5043	0.14944	3.532	0.72346	0.32505	0.50492	-0.070021	-0.020161	0.36164	6.4777	11.826	2.9924	0.11102
-7.4722	0.56468	0.49869	0.49501	0.19024	3.779	0.75652	0.39827	0.57733	-0.077126	-0.018645	0.4275	7.9202	16.345	3.0089	0.15435
-6.2347	0.55092	0.53644	0.45794	0.1922	3.6913	0.74609	0.41589	0.5918	-0.098935	-0.018079	0.44608	7.3757	18.432	2.8574	0.1848
-7.1715	0.55602	0.4382	0.49392	0.16603	3.6166	0.73876	0.36261	0.53705	-0.074667	-0.019895	0.39028	6.9117	13.77	2.9489	0.13363
-8.4453	0.55492	0.4448	0.46431	0.20519	3.7093	0.74091	0.41018	0.54552	-0.096337	-0.023046	0.39509	7.5916	14.338	2.9575	0.14807
-6.5862	0.5337	0.48885	0.44965	0.19533	3.6516	0.74113	0.41429	0.56905	-0.083291	-0.015075	0.4216	7.1413	16.679	2.7285	0.18112
-6.6405	0.56825	0.51506	0.49706	0.17795	3.6753	0.74782	0.3755	0.58182	-0.076427	-0.019458	0.43403	7.2316	16.772	3.0363	0.14748
-9.0785	0.57843	0.44848	0.49698	0.19595	3.844	0.76005	0.40979	0.55694	-0.10487	-0.015248	0.40464	8.3968	14.487	3.1413	0.13772
-6.7031	0.53742	0.50438	0.45187	0.20061	3.6936	0.74805	0.42354	0.57799	-0.084855	-0.016947	0.43083	7.3732	17.325	2.763	0.18763
-10.815	0.57676	0.27887	0.56669	0.12989	3.7301	0.76048	0.32634	0.44734	-0.090165	-0.00043169	0.31005	7.4934	7.7734	3.1022	0.078952
-8.878	0.59641	0.38928	0.57276	0.14299	3.878	0.77365	0.34745	0.53809	-0.097311	0.0070035	0.38163	8.463	11.713	3.2968	0.095613
-9.5106	0.58677	0.39475	0.53964	0.16847	3.8383	0.7726	0.38349	0.53998	-0.11336	0.0025776	0.38376	8.1545	12.137	3.1374	0.10707
-4.7375	0.53882	0.51825	0.49049	0.13274	3.5037	0.72002	0.33098	0.5718	-0.066208	-0.017532	0.428	6.3149	16.657	2.8217	0.15455
-7.3879	0.56172	0.45623	0.49579	0.18014	3.7513	0.75672	0.39895	0.56396	-0.10555	-0.0081043	0.41097	7.7043	14.886	2.9354	0.14282
-7.3715	0.52089	0.42009	0.45251	0.18535	3.6413	0.74091	0.41254	0.53624	-0.091462	-0.0041602	0.38819	7.0718	14.184	2.6314	0.16903
-6.084	0.50842	0.34103	0.4798	0.11329	3.377	0.6852	0.29521	0.46357	-0.072516	-0.0090719	0.32807	5.7626	10.305	2.684	0.11816
-8.451	0.55524	0.40003	0.49682	0.16402	3.73	0.73961	0.37516	0.52252	-0.10643	-0.008003	0.37466	7.7861	12.67	2.9868	0.12733
-6.3846	0.53218	0.47539	0.4556	0.18314	3.5829	0.73016	0.3901	0.56041	-0.087538	-0.0094362	0.41451	6.766	16.122	2.7209	0.16573
-6.6854	0.53099	0.42056	0.47875	0.15614	3.5357	0.71972	0.3519	0.51973	-0.075209	-0.020759	0.37641	6.5383	13.236	2.7747	0.1387
-9.1035	0.57414	0.45471	0.48767	0.21314	3.8184	0.75952	0.41789	0.55742	-0.10286	-0.021113	0.40564	8.1829	14.653	3.0818	0.13859
-6.4358	0.52363	0.49438	0.44021	0.19707	3.6206	0.73547	0.41496	0.5689	-0.084221	-0.017657	0.42321	6.9809	17.032	2.6645	0.19166
-8.0575	0.58427	0.42339	0.53618	0.15888	3.767	0.76074	0.36158	0.54189	-0.083831	-0.014783	0.39001	7.7578	12.952	3.1637	0.11267
-6.6038	0.51657	0.4007	0.46228	0.15214	3.5136	0.71896	0.36164	0.51013	-0.076379	-0.014854	0.36694	6.3994	12.927	2.6623	0.15532
-7.2445	0.56511	0.48538	0.47645	0.19792	3.7504	0.75799	0.41562	0.57638	-0.10636	-0.014292	0.42437	7.6669	16.219	2.9356	0.1564
-3.6416	0.52639	0.51599	0.48823	0.10786	3.4121	0.70223	0.29918	0.55358	-0.064283	-0.026218	0.41527	5.8547	16.109	2.7408	0.15046
-6.5004	0.56169	0.49778	0.49782	0.17582	3.7417	0.75506	0.38956	0.58245	-0.08543	-0.0098181	0.43106	7.6548	16.446	2.9775	0.15466
-6.5493	0.56286	0.50168	0.48115	0.17882	3.6898	0.74843	0.39374	0.57929	-0.10083	-0.012972	0.43079	7.3327	16.718	2.97	0.15587
-6.9198	0.55049	0.39525	0.50533	0.14963	3.6056	0.73663	0.34406	0.51838	-0.079109	-0.0095517	0.37058	6.8615	12.356	2.8849	0.12183
-7.2524	0.5051	0.34786	0.44536	0.1501	3.4386	0.69919	0.34719	0.46991	-0.084043	-0.022482	0.33213	6.0851	10.871	2.5916	0.14113
-6.5011	0.53684	0.47758	0.46179	0.18517	3.6493	0.74162	0.40145	0.56381	-0.084253	-0.013973	0.41517	7.1224	16.036	2.7641	0.17176
-4.892	0.50635	0.42481	0.46174	0.12819	3.3697	0.69329	0.31592	0.5058	-0.064888	-0.027582	0.36853	5.6514	13.211	2.5924	0.14508
-7.7822	0.57108	0.47717	0.49852	0.19442	3.7345	0.75344	0.38712	0.56725	-0.079726	-0.018872	0.41597	7.6197	15.327	3.0527	0.1389
-7.5559	0.55914	0.51333	0.45709	0.22473	3.7652	0.76046	0.44261	0.59216	-0.099427	-0.016657	0.43945	7.7453	17.531	2.8592	0.17547
-4.6433	0.47924	0.28508	0.45468	0.09704	3.2387	0.66338	0.27636	0.41574	-0.066846	-0.017718	0.28998	5.0425	8.466	2.4476	0.11614
-7.0476	0.58378	0.53382	0.4976	0.19454	3.8399	0.76941	0.41897	0.60645	-0.10337	-0.010949	0.45329	8.211	17.928	3.1009	0.15899
-6.7917	0.52584	0.45407	0.45029	0.18931	3.5955	0.73361	0.40086	0.54678	-0.086313	-0.013287	0.40117	6.8227	15.271	2.6733	0.16817
-4.6987	0.52724	0.47826	0.48566	0.129	3.4421	0.70912	0.31529	0.54127	-0.061145	-0.028589	0.39902	5.9974	14.708	2.7437	0.14334
-7.1802	0.56752	0.48379	0.5025	0.18115	3.763	0.75399	0.38519	0.57129	-0.078448	-0.016235	0.42064	7.8365	15.663	3.0428	0.14456
-7.2934	0.56798	0.49854	0.48023	0.19992	3.7426	0.75588	0.40882	0.58082	-0.10139	-0.015804	0.43027	7.6346	16.575	2.9722	0.15344
-5.3749	0.49332	0.30981	0.46401	0.10845	3.2806	0.67156	0.28043	0.43548	-0.063768	-0.023117	0.3046	5.2482	9.1359	2.5359	0.11458
-7.1907	0.55183	0.43825	0.49408	0.16757	3.6687	0.73935	0.36651	0.54199	-0.078733	-0.013301	0.39342	7.3121	13.995	2.9356	0.13914
-6.6148	0.545	0.47826	0.46638	0.18541	3.6879	0.74552	0.40584	0.56562	-0.099313	-0.016881	0.41716	7.3558	16.02	2.8248	0.167
-8.7499	0.53926	0.33705	0.48276	0.16597	3.5274	0.71864	0.34546	0.47437	-0.082086	-0.016838	0.33233	6.4926	10.131	2.8434	0.11227
-8.4519	0.55752	0.40767	0.49399	0.17529	3.6631	0.7374	0.36552	0.52279	-0.080784	-0.013186	0.37577	7.2805	12.839	2.995	0.14674
-6.2467	0.54953	0.49486	0.47283	0.17454	3.6578	0.743	0.39356	0.57477	-0.10043	-0.0089568	0.42746	7.1647	16.725	2.8464	0.16181
-5.771	0.557	0.53551	0.49604	0.15928	3.7208	0.75095	0.38745	0.59384	-0.08939	-0.012784	0.44644	7.5273	17.83	2.972	0.16636
-6.3534	0.53424	0.49553	0.46494	0.17844	3.694	0.74092	0.40502	0.57255	-0.083253	-0.010752	0.4256	7.4483	16.869	2.7782	0.20486
-5.9553	0.54572	0.51567	0.46181	0.17417	3.672	0.74483	0.40802	0.58478	-0.09571	-0.010705	0.43725	7.2429	17.745	2.8323	0.18383
-6.0572	0.56715	0.51902	0.50626	0.16267	3.7337	0.75757	0.38168	0.59	-0.077588	-0.015761	0.43911	7.5482	16.997	3.0202	0.15566
-6.1986	0.57183	0.52001	0.50073	0.16194	3.7417	0.75099	0.38402	0.59128	-0.10268	-0.0069956	0.44304	7.7119	17.433	3.0663	0.1521
-6.3426	0.5342	0.48882	0.45752	0.18264	3.6378	0.73894	0.40149	0.56691	-0.080088	-0.017076	0.41932	7.0658	16.434	2.7635	0.17709
-7.5477	0.59118	0.44947	0.5463	0.14772	3.8398	0.77214	0.37189	0.56991	-0.10397	-0.00025734	0.41379	8.1676	14.235	3.2205	0.11832
-6.914	0.54931	0.42143	0.50062	0.15162	3.6449	0.74114	0.36097	0.53834	-0.089193	-0.0021272	0.38903	7.102	13.573	2.8847	0.13501
-6.9104	0.54765	0.43195	0.48423	0.16121	3.6662	0.74568	0.38811	0.5452	-0.10339	-0.0048609	0.39612	7.1989	14.193	2.8434	0.14586
-6.1536	0.56703	0.38628	0.541	0.10282	3.6309	0.74227	0.31388	0.52022	-0.088832	0.0062167	0.37093	6.9781	11.899	3.0436	0.10882
-6.536	0.56063	0.46073	0.50883	0.15845	3.6604	0.74565	0.35848	0.562	-0.087103	-0.0018778	0.41189	7.1608	15.037	2.9475	0.13372
-6.4364	0.55088	0.45024	0.48833	0.15869	3.6639	0.74436	0.38054	0.55672	-0.10114	-0.0030764	0.40595	7.1898	14.829	2.8848	0.14793
-5.5397	0.56969	0.47814	0.53119	0.12727	3.6498	0.74667	0.33272	0.56718	-0.083533	-0.0066331	0.41794	7.0637	15.165	3.0485	0.12737
-7.4328	0.48359	0.29928	0.44481	0.14029	3.3974	0.69631	0.34621	0.44316	-0.085059	-0.0039335	0.30932	5.8154	9.4067	2.4231	0.13625
-6.4719	0.53983	0.43564	0.47659	0.16297	3.6693	0.74775	0.39842	0.55	-0.10749	-0.0029488	0.39859	7.1921	14.463	2.7542	0.15558
-7.4342	0.57398	0.39779	0.5446	0.13199	3.744	0.7592	0.34806	0.53182	-0.092801	-0.00089031	0.3802	7.6097	12.279	3.0704	0.11263
-5.324	0.55935	0.46654	0.51837	0.12238	3.6599	0.7446	0.34604	0.568	-0.095503	0.0071966	0.41766	7.1687	15.355	2.9532	0.13748
-6.6506	0.54042	0.4476	0.48126	0.16576	3.6841	0.7479	0.39652	0.55723	-0.10435	-0.004439	0.40532	7.2987	14.802	2.8	0.15761
-6.0863	0.58548	0.47912	0.54976	0.13087	3.761	0.76324	0.34339	0.57948	-0.087398	-0.0018278	0.42572	7.6843	15.174	3.1973	0.12226
-6.4528	0.53007	0.36607	0.49532	0.1121	3.5195	0.71698	0.32547	0.49106	-0.095263	-0.0014446	0.35042	6.4612	11.455	2.7789	0.12715
-6.1858	0.56335	0.45686	0.51909	0.14331	3.7219	0.75326	0.36197	0.56477	-0.091528	0.00087256	0.41222	7.517	14.815	2.9936	0.13752
-5.3456	0.57083	0.47873	0.53512	0.12365	3.6515	0.74634	0.32769	0.56834	-0.080697	-0.0052883	0.4187	7.0798	15.225	3.0674	0.12648
-6.2396	0.5615	0.44321	0.51191	0.14295	3.7107	0.7448	0.35993	0.54979	-0.10332	-0.0053319	0.3999	7.5463	14.139	3.0263	0.13148
-7.1408	0.52135	0.37275	0.47433	0.15232	3.5937	0.73621	0.38008	0.50829	-0.09399	0.0022184	0.36182	6.7816	12.125	2.6388	0.14393
-6.1327	0.54948	0.36651	0.52026	0.11602	3.5009	0.71734	0.2943	0.49311	-0.069455	-0.013586	0.34821	6.3259	10.825	2.95	0.10433
-4.4116	0.55051	0.53317	0.50048	0.12882	3.5936	0.73236	0.34018	0.58457	-0.074505	-0.0097414	0.44186	6.8219	17.83	2.9244	0.15978
-5.1671	0.56737	0.54616	0.49621	0.15097	3.6304	0.73966	0.35925	0.59343	-0.089756	-0.014454	0.44941	7.0007	18.154	3.0365	0.1554
-3.4828	0.52834	0.57853	0.47998	0.11307	3.4617	0.71267	0.32672	0.58887	-0.06546	-0.014827	0.45749	6.0955	19.728	2.7603	0.18467
-4.6294	0.56026	0.50744	0.50658	0.12228	3.5844	0.72818	0.32936	0.57196	-0.088035	-0.0093645	0.42755	6.804	16.526	3.0177	0.14308
-5.3456	0.54411	0.52837	0.4752	0.16352	3.5605	0.72698	0.35825	0.57639	-0.070912	-0.020461	0.43467	6.6395	17.558	2.8642	0.16338
-4.6767	0.54321	0.5728	0.47383	0.14522	3.5223	0.7217	0.35344	0.59638	-0.078942	-0.011442	0.46051	6.4227	19.76	2.8464	0.17846
-5.5831	0.55169	0.49302	0.47905	0.15318	3.6063	0.73374	0.37091	0.56696	-0.096592	-0.0084047	0.42184	6.9002	16.503	2.8848	0.15728
-5.8495	0.52752	0.47787	0.45148	0.17187	3.5412	0.72367	0.37902	0.55526	-0.081343	-0.015973	0.4106	6.5412	16.058	2.7154	0.17086
-4.6046	0.56526	0.54716	0.51591	0.12265	3.6029	0.73558	0.32837	0.59059	-0.073915	-0.011715	0.4501	6.8474	18.013	3.0515	0.1495
-5.5828	0.58329	0.54036	0.51239	0.15399	3.6971	0.74873	0.36033	0.59776	-0.099318	-0.0091461	0.45135	7.3915	17.86	3.1632	0.14111
-5.5131	0.55185	0.53211	0.48366	0.16341	3.6238	0.73773	0.36819	0.5846	-0.077006	-0.017991	0.44052	6.9795	17.724	2.9292	0.16666
1.7248	0.24422	0.3236	0.35656	-0.16711	2.755	0.49386	0.19436	0.39775	-0.16991	0.10738	0.30472	3.1424	13.452	1.4931	0.38732
2.3531	0.45079	0.39341	0.55154	-0.077699	3.303	0.67235	0.20588	0.50021	-0.14173	0.026483	0.36475	5.379	12.774	2.2384	0.14391
3.67437	0.180525	0.250219	0.379999	-0.292758	2.59483	0.403406	0.0779794	0.317899	-0.169133	0.173126	0.242045	2.65281	9.01195	1.34947	0.40385
4.7507	0.1529	0.21451	0.39362	-0.35414	2.4831	0.35723	0.01952	0.28437	-0.20109	0.2156	0.21577	2.2543	7.6345	1.2838	0.3226
3.5886	0.37975	0.40282	0.52999	-0.15017	3.1471	0.6305	0.18036	0.49112	-0.16359	0.045496	0.36889	4.692	14.047	1.9057	0.18986
-2.5512	0.49681	0.48336	0.50152	0.076744	3.4899	0.7124	0.31161	0.55397	-0.095644	-0.0046864	0.41252	6.2906	16.099	2.4787	0.16473
-0.36201	0.46873	0.40516	0.50646	0.0015042	3.303	0.67096	0.24432	0.4995	-0.11689	0.012822	0.36539	5.3938	13.137	2.3483	0.14259
-2.1931	0.47018	0.48436	0.46777	0.074517	3.412	0.6941	0.32334	0.54713	-0.097875	0.0020282	0.41157	5.927	16.709	2.3627	0.19327
-5.3985	0.53786	0.37472	0.53786	0.09358	3.5886	0.72763	0.30822	0.51108	-0.10146	0.019192	0.36369	6.7995	11.311	2.8493	0.11062
-6.1233	0.52429	0.37783	0.52321	0.10121	3.6479	0.73066	0.33802	0.51605	-0.10386	0.028645	0.36869	7.1833	11.945	2.7418	0.1171
-7.8544	0.58375	0.40913	0.54688	0.14096	3.7743	0.76346	0.35749	0.5476	-0.11667	0.0098009	0.39171	7.7807	12.691	3.1206	0.10706
-7.2721	0.56711	0.40173	0.54259	0.13406	3.7021	0.75383	0.3444	0.53702	-0.10484	0.0073763	0.38369	7.3638	12.297	3.0041	0.10823
-5.8776	0.54712	0.43371	0.53488	0.1211	3.7397	0.75572	0.35624	0.55635	-0.092668	0.0068903	0.40338	7.6214	13.874	2.8328	0.13309
-7.722	0.583	0.39309	0.54774	0.13449	3.7373	0.75744	0.34268	0.53303	-0.11361	0.0086798	0.38052	7.5843	12.064	3.1492	0.10102
-6.0236	0.51714	0.32512	0.51814	0.091062	3.4247	0.70517	0.28192	0.46124	-0.07514	-0.00018031	0.32478	5.9184	9.5895	2.6853	0.10326
-5.2485	0.56504	0.38343	0.55603	0.087591	3.6776	0.74654	0.31052	0.52419	-0.11224	0.013764	0.37294	7.2809	11.669	3.0199	0.1028
-7.5177	0.5788	0.42595	0.54404	0.15055	3.8174	0.76673	0.36659	0.55874	-0.097144	0.0070466	0.40104	8.0528	13.351	3.0993	0.11668
-6.0182	0.50734	0.28245	0.51439	0.077941	3.4049	0.69321	0.27067	0.43284	-0.085434	0.017224	0.3004	5.8706	8.1586	2.6581	0.096267
-6.0808	0.54641	0.42469	0.51721	0.13403	3.6788	0.74493	0.35585	0.54649	-0.095371	0.0081212	0.39491	7.2973	13.671	2.8523	0.13296
-6.5487	0.58253	0.4271	0.54668	0.12324	3.7325	0.75661	0.34214	0.55565	-0.11603	0.011709	0.40092	7.5508	13.409	3.14	0.11017
-6.7342	0.57811	0.39956	0.56654	0.11457	3.7346	0.7609	0.32291	0.53799	-0.091372	0.004901	0.38382	7.5183	11.979	3.1208	0.10155
-8.4028	0.59577	0.41307	0.565	0.14444	3.9156	0.7807	0.37238	0.55531	-0.11258	0.0057109	0.39647	8.6416	12.64	3.2435	0.10636
-7.474	0.59712	0.45956	0.55633	0.15357	3.8588	0.77636	0.366	0.58105	-0.092807	0.00068504	0.42084	8.2517	14.387	3.2692	0.11576
-9.5739	0.53974	0.24589	0.54184	0.10311	3.5557	0.72853	0.30233	0.41194	-0.089951	0.0095019	0.28455	6.5922	6.8072	2.8502	0.081714
-7.108	0.57514	0.39703	0.55699	0.12191	3.7577	0.76201	0.33856	0.53992	-0.10226	0.013453	0.38511	7.682	12.244	3.074	0.10618
-8.5118	0.57375	0.39365	0.53539	0.15099	3.7772	0.76096	0.36916	0.53395	-0.11224	0.0034093	0.38032	7.8392	12.133	3.0559	0.11061
-5.5933	0.57001	0.44001	0.55333	0.10254	3.6797	0.74983	0.32106	0.56049	-0.10367	0.013648	0.4066	7.246	13.76	3.0454	0.1127
-7.5503	0.56988	0.38248	0.54856	0.1317	3.7486	0.75602	0.34019	0.52521	-0.095051	0.0088533	0.37326	7.6992	11.726	3.0424	0.10516
-8.0868	0.59297	0.39978	0.5531	0.1391	3.7748	0.76294	0.34684	0.53901	-0.11102	0.004295	0.38449	7.7926	12.178	3.2465	0.099161
-6.4155	0.52568	0.30331	0.5369	0.076952	3.5354	0.71718	0.28969	0.45616	-0.097196	0.017203	0.31865	6.5471	8.8329	2.7834	0.10235
-7.2339	0.56508	0.4119	0.54529	0.12968	3.8115	0.75955	0.3578	0.54666	-0.096942	0.012727	0.39253	8.1205	12.894	3.0473	0.11917
-8.5592	0.58066	0.40739	0.53534	0.151	3.7847	0.76129	0.37011	0.54152	-0.11283	0.003032	0.38782	7.889	12.636	3.1495	0.1125
14.917	0.20477	0.23867	0.61106	-0.45052	2.736	0.48532	-0.14245	0.35201	-0.10838	0.18448	0.25484	3.0788	6.5173	1.4008	0.18255
11.227	0.2689	0.27194	0.55241	-0.31151	2.8576	0.53005	0.0064696	0.38429	-0.13394	0.11309	0.27777	3.5453	7.9222	1.5801	0.17089
21.321	0.10158	0.12334	0.63958	-0.65412	2.3493	0.27099	-0.38637	0.20209	-0.16682	0.4512	0.1483	1.8738	1.2352	1.1881	-0.0095511
15.429	0.18188	0.22827	0.59705	-0.48285	2.6272	0.42227	-0.18422	0.32472	-0.13298	0.27239	0.24099	2.7525	6.1589	1.3606	0.14999
4.0938	0.35972	0.33387	0.55766	-0.16445	2.9477	0.57731	0.080071	0.4316	-0.1011	0.054306	0.31539	3.8231	9.3236	1.8414	0.10953
10.719	0.34323	0.33643	0.6235	-0.31277	3.029	0.59545	-0.014191	0.44871	-0.13017	0.091532	0.33031	4.1974	9.8704	1.8435	0.12622
7.7472	0.11306	0.10997	0.44075	-0.44442	2.3489	0.25936	-0.12337	0.18124	-0.21457	0.40462	0.12945	1.9118	2.0978	1.2211	0.094045
9.8694	0.32297	0.28203	0.55667	-0.28291	3.0209	0.55961	0.050495	0.40163	-0.17484	0.14059	0.29024	4.3035	8.5344	1.7977	0.19384
15.653	0.18504	0.21945	0.62366	-0.48966	2.681	0.4599	-0.18201	0.33262	-0.11192	0.21618	0.24026	2.8912	5.5382	1.3627	0.17106
11.119	0.093831	0.1167	0.51515	-0.56097	2.3277	0.24843	-0.22592	0.18502	-0.20604	0.43817	0.13635	1.8422	1.5875	1.1806	0.12443
13.75	0.2405	0.28191	0.6386	-0.49239	2.8451	0.51727	-0.10836	0.3947	-0.1784	0.18502	0.29105	3.5442	8.4906	1.5492	0.19303

## Sheet: y1
1
1
1
1
1
1
1
1
1
1
1
1
1
1
1
1
1
0
0
0
0
0
0
0
0
0
0
0
0
0
0
0
0
0
0
0
1
1
1
1
1
1
1
1
1
1
1
1
1
1
1
1
1
1
1
1
1
0
0
0
0
0
0
0
0
0
0
0
0
0
0
0
0
0
0
1
1
1
1
1
1
1
1
1
1
1
1
1
1
1
1
1
1
1
1
1
0
0
0
0
0
0
0
0
0
0
0
0
0
0
0
0
1
1
1
1
1
1
1
1
1
1
1
1
1
1
1
1
1
1
0
0
0
0
0
0
0
0
0
0
0

## Sheet: y2
1
1
1
1
1
1
1
1
1
1
1
1
1
1
1
1
1
1
1
1
1
0
0
0
0
0
0
0
0
0
0
0
0
0
0
0
0
0
0
1
1
1
1
1
1
1
1
1
1
1
1
1
1
1
1
1
1
1
1
1
0
0
0
0
0
0
0
0
0
0
0
0
0
0
0
0
0
0
1
1
1
1
1
1
1
1
1
1
1
1
1
1
1
1
1
1
1
1
1
0
0
0
0
0
0
0
0
0
0
0
0
0
0
0
0
1
1
1
1
1
1
1
1
1
1
1
1
1
1
1
1
1
1
1
1
1
0
0
0

## Sheet: y3
1
1
1
1
1
1
1
1
1
1
1
1
1
1
1
1
1
1
1
1
1
1
1
1
0
0
0
0
0
0
0
0
0
0
0
0
0
0
0
0
0
0
0
0
0
0
0
0
1
1
1
1
1
1
1
1
1
1
1
1
0
0
0
0
0
0
0
0
0
0
0
0
1
1
1
1
1
1
1
1
1
1
1
1
0
0
0
0
0
0
0
0
1
1
1
1
1
1
1
1
1
1
1
1
1
1
1
1
1
1
1
1
1
1
1
1
0
0
0
0
0
0
0
0
0
0
0
